# Supplementary material for: Umpolung Synthesis of Pyridyl Ethers by BiV‐Mediated O‐Arylation of Pyridones
Source: Angew Chem Int Ed Engl. 2022 Nov 17;61(51):e202212873. doi: 10.1002/anie.202212873 (PMC10099949; doi:10.1002/anie.202212873)
Supplement: Supplementary file 2 — Supporting Information [file ANIE-61-0-s001.zip]

Archive with 7 entries (4 files):
- Thermodata_XYZ/__MACOSX/
- Thermodata_XYZ/__MACOSX/Thermodata/
- Thermodata_XYZ/__MACOSX/Thermodata/._Bi-pyridones Thermochemistry data.dat
- Thermodata_XYZ/Thermodata/
- Thermodata_XYZ/Thermodata/Bi-pyridones Thermochemistry data.dat
- Thermodata_XYZ/Thermodata/Molecular-coordinates_BiPh3-system.xyz
- Thermodata_XYZ/Thermodata/Molecular-coordinates_bismacycle-system.xyz
