# Supplementary material for: Umpolung Synthesis of Pyridyl Ethers by BiV‐Mediated O‐Arylation of Pyridones
Source: Angew Chem Int Ed Engl. 2022 Nov 17;61(51):e202212873. doi: 10.1002/anie.202212873 (PMC10099949; doi:10.1002/anie.202212873)
Supplement: Supplementary file 2 — Supporting Information [file ANIE-61-0-s001.zip › Thermodata_XYZ/Thermodata/Bi-pyridones Thermochemistry data.dat]

1. Legend: 

E_SPC = energy obtained in the single-point energy corrections using def2QZVPP
E = energy obtained in the geometry optimizations
ZPE = zero-point energy
H_SPC = enthalpy corrected with E_SPC
T.S = temperature times entropy with no corrections
T.qh-S = temperature times entropy with quasi-harmonic S corrections
G(T)_SPC = Gibbs free energy corrected only with E_SPC
qh-G(T)_SPC = Gibbs free energy with E_SPC and quasi-harmonic S corrections


2. Options used in GoodVibes for bismacycle system: 

   GoodVibes v3.0.1 2022/06/03 10:29:05
   REF: Luchini, G.; Alegre-Requena J. V.; Guan, Y.; Funes-Ardoiz, I.; Paton, R. S. (2019).
        GoodVibes: GoodVibes 3.0.1 http://doi.org/10.5281/zenodo.595246
   Requested: --imag -c 1 --pes Bismacycle-system_MeCN.yaml --graph Bismacycle-system_MeCN.yaml --spc qz -t 353.15 --check

   Temperature = 353.15 Kelvin   Concentration = 1.0 mol/l
   All energetic values below shown in Hartree unless otherwise specified.
   Different levels of theory found: wB97XD/GenECP and wB97XD/6-31+G(d,p).
   Using vibrational scale factor 1.0: differing levels of theory detected.

   Caution! Implicit solvation (SMD/CPCM) detected. Enthalpic and entropic terms cannot be safely separated. Use them at your own risk!

   Entropic quasi-harmonic treatment: frequency cut-off value of 100.0 wavenumbers will be applied.
   QS = Grimme: Using a mixture of RRHO and Free-rotor vibrational entropies.
   REF: Grimme, S. Chem. Eur. J. 2012, 18, 9955-9964


3. (i) 2-PYRIDONE REACTION PATHWAY WITH wB97X-D/def2QZVPP//wB97X-D/6-31+G(d,p), def2SVP (for Bi), SMD = ACETONITRILE, 80C (353.15 K) FOR BISMACYCLE SYSTEM:

   Structure                                       E_SPC             E        ZPE         H_SPC        T.S     T.qh-S      G(T)_SPC   qh-G(T)_SPC  im freq
   *******************************************************************************************************************************************************
o  Int-Bz-N-bound-1_a_stable                -2200.365162  -2199.663471   0.451770  -2199.866657   0.132891   0.121341  -2199.999548  -2199.987998
o  Int-Bz-N-bound-1_b                       -2200.364772  -2199.663065   0.452063  -2199.866141   0.131356   0.120653  -2199.997497  -2199.986794
o  Int-Bz-N-bound-1_c                       -2200.363926  -2199.661983   0.451670  -2199.865563   0.132276   0.121105  -2199.997839  -2199.986668
o  Int-Bz-N-bound-3_b                       -2200.358628  -2199.656637   0.450957  -2199.860642   0.134232   0.121946  -2199.994874  -2199.982589
o  Int-Bz-N-bound-3_d                       -2200.358755  -2199.656793   0.451295  -2199.860663   0.132694   0.121178  -2199.993357  -2199.981841
o  Int-Bz-N-bound-3_f                       -2200.359505  -2199.657474   0.451107  -2199.861494   0.134355   0.122199  -2199.995849  -2199.983693
o  Int-Bz-O-bound-1_a_stable                -2200.364695  -2199.662209   0.451772  -2199.866329   0.132207   0.120765  -2199.998536  -2199.987095
o  Int-Bz-O-bound-1_c                       -2200.359052  -2199.656264   0.450798  -2199.861233   0.136606   0.122997  -2199.997838  -2199.984230
o  Int-Bz-O-bound-1_d                       -2200.362137  -2199.659043   0.451313  -2199.863965   0.134401   0.121933  -2199.998365  -2199.985898
o  Int-Bz-O-bound-2_d                       -2200.359506  -2199.656860   0.451581  -2199.861349   0.131705   0.120514  -2199.993054  -2199.981863
o  Int-Bz-O-bound-3_d                       -2200.363238  -2199.661294   0.451197  -2199.865328   0.131779   0.120664  -2199.997106  -2199.985991
o  Int-Bz-O-bound-3_e                       -2200.363978  -2199.661788   0.451543  -2199.865825   0.131551   0.120598  -2199.997376  -2199.986423
o  Int-II-Bz-CN                             -2200.460732  -2199.765427   0.452958  -2199.961248   0.133398   0.121224  -2200.094646  -2200.082473
o  Int-II-Bz-CO                             -2200.441133  -2199.744755   0.452774  -2199.941882   0.133853   0.121261  -2200.075735  -2200.063143
o  Product-Bi-OBz                           -1645.813437  -1645.321259   0.276389  -1645.506553   0.094949   0.089434  -1645.601502  -1645.595987
o  Product-CN-pyridin-2-one                  -554.630199   -554.430828   0.175446   -554.440057   0.057533   0.055273   -554.497590   -554.495330
o  Product-CO-phenoxypyridine                -554.614721   -554.414763   0.175151   -554.424946   0.057604   0.055021   -554.482550   -554.479967
o  TS-3atom-Bz-CN-N-bound_a-stable          -2200.314727  -2199.616404   0.449066  -2199.819200   0.133953   0.121790  -2199.953154  -2199.940990  -454.93
o  TS-3atom-Bz-CN-N-bound_i                 -2200.300451  -2199.605663   0.448040  -2199.805669   0.132447   0.121242  -2199.938116  -2199.926911  -235.78
o  TS-3atom-Bz-CO-O-bound_a-stable          -2200.316858  -2199.618581   0.448791  -2199.821499   0.133999   0.121807  -2199.955498  -2199.943306  -340.59
o  TS-3atom-Bz-CO-O-bound_b                 -2200.308224  -2199.609615   0.448274  -2199.812815   0.140611   0.124942  -2199.953426  -2199.937757  -393.38
o  TS-3atom-Bz-CO-O-bound_c                 -2200.308147  -2199.610145   0.448344  -2199.812999   0.135497   0.122483  -2199.948496  -2199.935481  -353.62
o  TS-3atom-Bz-CO-O-bound_d                 -2200.308088  -2199.608928   0.448809  -2199.812631   0.135339   0.122180  -2199.947970  -2199.934811  -434.85
o  TS-3atom-Bz-CO-O-bound_i                 -2200.316596  -2199.617626   0.449341  -2199.820850   0.133267   0.121317  -2199.954117  -2199.942167  -373.26
o  TS-5atom-Bz-CN-O-bound_a-stable          -2200.317630  -2199.618917   0.449313  -2199.821841   0.135167   0.122311  -2199.957008  -2199.944152  -442.60
o  TS-5atom-Bz-CN-O-bound_b                 -2200.314831  -2199.616380   0.448993  -2199.819410   0.133103   0.121318  -2199.952512  -2199.940727  -439.26
o  TS-5atom-Bz-CN-O-bound_c                 -2200.313940  -2199.615196   0.449186  -2199.818403   0.132337   0.120921  -2199.950740  -2199.939325  -420.95
o  TS-5atom-Bz-CN-O-bound_d                 -2200.313824  -2199.616216   0.448817  -2199.818545   0.132093   0.121003  -2199.950638  -2199.939548  -448.48
o  TS-5atom-Bz-CO-N-bound_a-stable          -2200.322657  -2199.624992   0.449361  -2199.826832   0.132450   0.121043  -2199.959282  -2199.947875  -413.84
o  TS-5atom-Bz-CO-N-bound_b                 -2200.322698  -2199.625022   0.449478  -2199.826797   0.132279   0.120970  -2199.959075  -2199.947766  -413.53
o  TS-5atom-Bz-CO-N-bound_c                 -2200.321681  -2199.624085   0.449038  -2199.826074   0.133630   0.121596  -2199.959704  -2199.947670  -434.07
o  TS-5atom-Bz-CO-N-bound_d                 -2200.313823  -2199.615915   0.449444  -2199.818041   0.132348   0.120893  -2199.950389  -2199.938934  -399.87
o  TS-5atom-Bz-CO-N-bound_e                 -2200.317951  -2199.620985   0.449305  -2199.822163   0.133390   0.121576  -2199.955552  -2199.943739  -427.95
o  TS-5atom-Bz-CO-N-bound_f                 -2200.317678  -2199.619767   0.449361  -2199.822060   0.132220   0.120826  -2199.954281  -2199.942886  -430.53
o  TS-5atom-Bz-CO-N-bound_g                 -2200.309071  -2199.610891   0.449221  -2199.813669   0.130241   0.119962  -2199.943910  -2199.933631  -492.16
o  TS-5atom-Bz-CO-N-bound_h                 -2200.317903  -2199.620984   0.449199  -2199.822177   0.133787   0.121768  -2199.955964  -2199.943945  -430.32
o  TS-5atom-Bz-CO-N-bound_i                 -2200.317352  -2199.619512   0.449268  -2199.821602   0.132657   0.121144  -2199.954259  -2199.942746  -430.99
o  TS-Bz-N-to-O_a                           -2200.359981  -2199.657129   0.451458  -2199.862752   0.130468   0.119408  -2199.993220  -2199.982160   -43.04
o  TS-Bz-N-to-O_b                           -2200.355283  -2199.653219   0.450928  -2199.858387   0.132796   0.120606  -2199.991183  -2199.978994   -36.44
o  TS-Bz-N-to-O_c                           -2200.356127  -2199.653767   0.451455  -2199.858906   0.129723   0.118954  -2199.988630  -2199.977861   -36.30
   *******************************************************************************************************************************************************

   
   (ii) 2-PYRIDONE REACTION PATHWAY WITH wB97X-D/def2QZVPP//wB97X-D/6-31+G(d,p), def2TZVP (for Bi), SMD = ACETONITRILE, 80C (353.15 K) FOR BISMACYCLE SYSTEM:

   Structure                                       E_SPC             E        ZPE         H_SPC        T.S     T.qh-S      G(T)_SPC   qh-G(T)_SPC  im freq
   *******************************************************************************************************************************************************
o  Int-Bz-N-bound-1_a_def2TZVP              -2200.365623  -2199.681933   0.451738  -2199.867202   0.132444   0.121139  -2199.999645  -2199.988340
o  Int-Bz-O-bound-1_a_def2TZVP              -2200.365237  -2199.681000   0.451921  -2199.866766   0.131769   0.120545  -2199.998535  -2199.987312
o  Product-Bi-OBz_def2TZVP                  -1645.813943  -1645.334847   0.276296  -1645.507122   0.094999   0.089481  -1645.602121  -1645.596603
o  Product-CN-pyridin-2-one                  -554.630199   -554.430828   0.175446   -554.440057   0.057533   0.055273   -554.497590   -554.495330
o  Product-CO-phenoxypyridine                -554.614721   -554.414763   0.175151   -554.424946   0.057604   0.055021   -554.482550   -554.479967
o  TS-3atom-Bz-CN-N-bound_a_def2TZVP        -2200.300807  -2199.619451   0.448137  -2199.806010   0.131530   0.120827  -2199.937540  -2199.926837  -237.58
o  TS-3atom-Bz-CO-O-bound_a_def2TZVP        -2200.316601  -2199.633699   0.449095  -2199.821081   0.136571   0.122936  -2199.957652  -2199.944017  -324.69
o  TS-5atom-Bz-CN-O-bound_a_def2TZVP        -2200.318567  -2199.634671   0.449161  -2199.822919   0.133938   0.121694  -2199.956856  -2199.944613  -465.29
o  TS-5atom-Bz-CO-N-bound_a_def2TZVP        -2200.322885  -2199.639734   0.449496  -2199.827017   0.131404   0.120567  -2199.958421  -2199.947584  -437.43
o  TS-Bz-N-to-O_a_def2TZVP                  -2200.360535  -2199.676438   0.451644  -2199.863206   0.129584   0.118901  -2199.992790  -2199.982107   -36.72
   *******************************************************************************************************************************************************
 
   (iii) 4-PYRIDONE REACTION PATHWAY WITH wB97X-D/def2QZVPP//wB97X-D/6-31+G(d,p), def2SVP (for Bi), SMD = ACETONITRILE, 80C (353.15 K) FOR BISMACYCLE SYSTEM:

   Structure                                       E_SPC             E        ZPE         H_SPC        T.S     T.qh-S      G(T)_SPC   qh-G(T)_SPC  im freq
   *******************************************************************************************************************************************************
o  Int-Bz-N-bound-4-pyridone_a              -2200.349102  -2199.647186   0.451647  -2199.850596   0.133042   0.121509  -2199.983638  -2199.972105
o  Int-Bz-O-bound-4-pyridone_a              -2200.350979  -2199.647950   0.451604  -2199.852610   0.134298   0.121925  -2199.986907  -2199.974535
o  Product-Bi-OBz                           -1645.813437  -1645.321259   0.276389  -1645.506553   0.094949   0.089434  -1645.601502  -1645.595987
o  Product-CN-pyridin-4-one                  -554.623540   -554.424060   0.175770   -554.433185   0.055814   0.054461   -554.488999   -554.487647
o  Product-CO-4-phenoxypyridine              -554.609004   -554.409315   0.175353   -554.419062   0.057357   0.054906   -554.476418   -554.473967
o  TS-3atom-Bz-CN-N-bound_4-pyridone        -2200.284173  -2199.587504   0.447706  -2199.789303   0.137077   0.123912  -2199.926380  -2199.913215  -383.97
o  TS-3atom-Bz-CO-O-bound_4-pyridone        -2200.306819  -2199.608463   0.448967  -2199.811108   0.134828   0.122059  -2199.945936  -2199.933166  -377.96
   *******************************************************************************************************************************************************


4. CHECKS FOR OUTPUT FILES AND SINGLE-POINT CORRECTIONS FOR BISMACYCLE SYSTEM:

   Checks for thermochemistry calculations (frequency calculations):
   *******************************************************************************************************************************************************
o  Using Gaussian 16 Revision C.01 in all calculations.
x  Caution! Different levels of theory found: 
        -wB97XD/6-31+G(d,p): Product-CN-pyridin-2-one.log, Product-CO-phenoxypyridine.log, Product-CN-pyridin-4-one.log, Product-CO-4-phenoxypyridine.log
        -wB97XD/GenECP: All other (.log) outputs.
o  Using scrf=(smd,solvent=acetonitrile) in all calculations.
o  Using a standard concentration of 1 M for solvent phase.
o  Using charge 0 and multiplicity 1 in all calculations.
o  No duplicates or enantiomers found
-  No linear molecules found.
-  No empirical dispersion detected in any of the calculations.
   *******************************************************************************************************************************************************

   Checks for single-point corrections:
   *******************************************************************************************************************************************************
o  Using Gaussian 16 Revision C.01 in all the single-point corrections.
o  Using scrf=(smd,solvent=acetonitrile) in all the single-point corrections.
o  Using wB97XD/def2QZVPP in all the single-point corrections.
o  Using charge and multiplicity 0 1 in all the single-point corrections.
-  No empirical dispersion detected in any of the calculations.
   *******************************************************************************************************************************************************


5. RELATIVE G OF THE CURTIN-HAMMETT PATHWAY IN KCAL/MOL FOR BISMACYCLE SYSTEM:
  Gconf correction requested to be applied to below relative values using quasi-harmonic Boltzmann factors

   (i) 2-PYRIDONE WITH def2SVP FOR Bi ATOM:

   RXN: 2-Pyridone CH_plot (2 kcal/mol)           DE_SPC            DE       DZPE        DH_SPC       T.DS    T.qh-DS      DG(T)_SPC   qh-DG(T)_SPC
   *******************************************************************************************************************************************************
o  ProdCN+BiOBz                                   -49.51        -55.91       0.02        -50.43      11.82      14.04        -62.24        -64.47
o  IntII-BZ-CN                                    -60.24        -64.28       0.73        -59.62      -0.16      -0.69        -59.46        -58.92
o  TS-BZ-CN                                        29.70         27.78      -1.57         27.99       1.07       0.16         26.92         27.83
o  Int-BZ-O                                         0.67          1.10      -0.17          0.48       0.26       0.15          0.22          0.33
o  TS-NtoO                                          3.20          3.86      -0.23          2.39      -1.71      -1.58          4.10          3.97
o  Int-BZ-N                                         0.00          0.00       0.00          0.00       0.00       0.00          0.00          0.00
o  TS-BZ-CO                                        26.66         24.08      -1.57         24.96       0.30       0.15         24.66         24.81
o  IntII-BZ-CO                                    -47.94        -51.31       0.61        -47.46       0.13      -0.67        -47.59        -46.79
o  ProdCO+BiOBz                                   -39.79        -45.83      -0.16        -40.95      11.86      13.88        -52.81        -54.83
   *******************************************************************************************************************************************************

   
   (ii) 2-PYRIDONE WITH def2TZVP FOR Bi ATOM:

   RXN: 2-Pyridone CH_plot (2 kcal/mol)           DE_SPC            DE       DZPE        DH_SPC       T.DS    T.qh-DS      DG(T)_SPC   qh-DG(T)_SPC
   *******************************************************************************************************************************************************
o  ProdCN+BiOBz                                   -49.27        -52.55       0.00        -50.19      12.61      14.82        -62.79        -65.01
o  TS-BZ-CN                                        29.53         29.66      -1.62         27.79       0.94       0.35         26.85         27.44
o  Int-BZ-O                                         0.24          0.59       0.11          0.27      -0.42      -0.37          0.70          0.65
o  TS-NtoO                                          3.19          3.45      -0.06          2.51      -1.79      -1.40          4.30          3.91
o  Int-BZ-N                                         0.00          0.00       0.00          0.00       0.00       0.00          0.00          0.00
o  TS-BZ-CO                                        26.82         26.48      -1.41         25.22      -0.65      -0.36         25.87         25.58
o  ProdCO+BiOBz                                   -39.56        -42.47      -0.18        -40.70      12.65      14.66        -53.35        -55.37
   *******************************************************************************************************************************************************

   
   (iii) 4-PYRIDONE WITH def2SVP FOR Bi ATOM:

   RXN: 4-Pyridone CH_plot (2 kcal/mol)           DE_SPC            DE       DZPE        DH_SPC       T.DS    T.qh-DS      DG(T)_SPC   qh-DG(T)_SPC
   *******************************************************************************************************************************************************
o  ProdCN+BiOBz                                   -53.96        -61.10       0.35        -54.67      10.33      13.79        -65.01        -68.46
o  TS3-BZ-CN                                       41.92         37.93      -2.45         39.73       1.74       1.25         37.98         38.48
o  Int-BZ-O                                         0.00          0.00       0.00          0.00       0.00       0.00          0.00          0.00
o  Int-BZ-N                                         1.18          0.48       0.03          1.26      -0.79      -0.26          2.05          1.52
o  TS3-BZ-CO                                       27.71         24.78      -1.65         26.04       0.33       0.08         25.71         25.96
o  ProdCO+BiOBz                                   -44.84        -51.85       0.09        -45.81      11.30      14.07        -57.11        -59.88
   *******************************************************************************************************************************************************


6. Options used in GoodVibes for BiPh3Cl2 system: 

   GoodVibes v3.0.1 2022/06/03 09:57:04
   REF: Luchini, G.; Alegre-Requena J. V.; Guan, Y.; Funes-Ardoiz, I.; Paton, R. S. (2019).
        GoodVibes: GoodVibes 3.0.1 http://doi.org/10.5281/zenodo.595246
   Requested: --imag -c 1 --pes Bi-Ph3-system_THF.yaml --graph Bi-Ph3-system_THF.yaml --spc qz -t 333.15 --check 

   Temperature = 333.15 Kelvin   Concentration = 1.0 mol/l
   All energetic values below shown in Hartree unless otherwise specified.
   Using vibrational scale factor 1.0 for wB97XD/GenECP level of theory

   Caution! Implicit solvation (SMD/CPCM) detected. Enthalpic and entropic terms cannot be safely separated. Use them at your own risk!

   Entropic quasi-harmonic treatment: frequency cut-off value of 100.0 wavenumbers will be applied.
   QS = Grimme: Using a mixture of RRHO and Free-rotor vibrational entropies.
   REF: Grimme, S. Chem. Eur. J. 2012, 18, 9955-9964


7. (i) 2-PYRIDONE REACTION PATHWAY WITH wB97X-D/def2QZVPP//wB97X-D/6-31+G(d,p), def2SVP (for Bi), SMD = TETRAHYDROFURAN, 60C (333.15 K) FOR BiPh3Cl2 SYSTEM:


   Structure                                       E_SPC             E        ZPE         H_SPC        T.S     T.qh-S      G(T)_SPC   qh-G(T)_SPC  im freq
   *******************************************************************************************************************************************************
o  Int-Ph3-2Py-NN_a_THF                     -1555.573028  -1555.063597   0.439595  -1555.095575   0.113867   0.103022  -1555.209442  -1555.198597
o  Int-Ph3-2Py-NN_b_THF                     -1555.581567  -1555.072209   0.440317  -1555.103782   0.109878   0.100877  -1555.213660  -1555.204659
o  Int-Ph3-2Py-NO_a_THF                     -1555.579538  -1555.069398   0.439964  -1555.101958   0.111463   0.101390  -1555.213422  -1555.203349
o  Int-Ph3-2Py-NO_b_THF                     -1555.583052  -1555.073192   0.440330  -1555.105330   0.110210   0.100758  -1555.215540  -1555.206087
o  Int-Ph3-2Py-OO_a_THF                     -1555.582664  -1555.071491   0.439880  -1555.105172   0.113684   0.102158  -1555.218856  -1555.207330
o  Int-Ph3-2Py-OO_b_THF                     -1555.584968  -1555.074824   0.440010  -1555.107456   0.111926   0.101421  -1555.219383  -1555.208877
o  Product-Bi-Ph3-2Py-Nbound_THF            -1001.011712  -1000.710146   0.264897  -1000.723727   0.077962   0.072858  -1000.801689  -1000.796585
o  Product-Bi-Ph3-2Py-Obound_THF            -1001.009725  -1000.707222   0.264844  -1000.721797   0.079422   0.073415  -1000.801220  -1000.795212
o  Product-CN-pyridin-2-one_THF              -554.627811   -554.428116   0.175505   -554.439130   0.052189   0.050484   -554.491319   -554.489614
o  Product-CO-phenoxypyridine_THF            -554.612949   -554.412694   0.175183   -554.424607   0.053217   0.050729   -554.477825   -554.475336
o  TSCN-3atom-Ph3-2Py-CN-NN-bound_THF       -1555.533501  -1555.028776   0.438843  -1555.057925   0.108266   0.099627  -1555.166191  -1555.157553  -179.92
o  TSCN-3atom-Ph3-2Py-CN-NO-bound_THF       -1555.532293  -1555.026469   0.438764  -1555.056617   0.110107   0.100395  -1555.166723  -1555.157012  -201.35
o  TSCN-5atom-Ph3-2Py-CN-NO-bound_THF       -1555.536060  -1555.028853   0.438134  -1555.060797   0.110542   0.100870  -1555.171339  -1555.161668  -249.84
o  TSCN-5atom-Ph3-2Py-CN-OO-bound_THF       -1555.537872  -1555.030185   0.438075  -1555.062758   0.112076   0.101325  -1555.174834  -1555.164083  -235.81
o  TSCO-3atom-Ph3-2Py-CO-NO-bound_THF       -1555.526062  -1555.018653   0.437809  -1555.050838   0.112816   0.101974  -1555.163654  -1555.152812  -197.65
o  TSCO-3atom-Ph3-2Py-CO-OO-bound_THF       -1555.527690  -1555.020408   0.437085  -1555.053084   0.115320   0.102946  -1555.168404  -1555.156030  -187.19
o  TSCO-5atom-Ph3-2Py-CO-NN-bound_THF       -1555.534106  -1555.026568   0.438024  -1555.058831   0.110324   0.100890  -1555.169155  -1555.159720  -263.31
o  TSCO-5atom-Ph3-2Py-CO-NO-bound_THF       -1555.535128  -1555.028468   0.438096  -1555.059902   0.110814   0.100778  -1555.170716  -1555.160681  -471.87
   *******************************************************************************************************************************************************


   (ii) 2-PYRIDONE REACTION PATHWAY WITH wB97X-D/def2QZVPP//wB97X-D/6-31+G(d,p), def2TZVP (for Bi), SMD = TETRAHYDROFURAN, 60C (333.15 K) FOR BiPh3Cl2 SYSTEM:

   Structure                                       E_SPC             E        ZPE         H_SPC        T.S     T.qh-S      G(T)_SPC   qh-G(T)_SPC  im freq
   *******************************************************************************************************************************************************
o  Int-Ph3-2Py-NN_b_stable_THF_def2TZVP     -1555.582114  -1555.089820   0.440592  -1555.104178   0.109233   0.100522  -1555.213411  -1555.204700
o  Int-Ph3-2Py-NO_b_stable_THF_def2TZVP     -1555.583524  -1555.091035   0.440275  -1555.105789   0.110782   0.101024  -1555.216572  -1555.206813
o  Int-Ph3-2Py-OO_b_stable_THF_def2TZVP     -1555.585454  -1555.093090   0.440359  -1555.107730   0.110839   0.100850  -1555.218569  -1555.208580
o  Product-Bi-Ph3-2Py-Nbound_THF_def2TZVP   -1001.012168  -1000.723659   0.264894  -1000.724178   0.077984   0.072864  -1000.802162  -1000.797042
o  Product-Bi-Ph3-2Py-Obound_THF_def2TZVP   -1001.010319  -1000.721472   0.264864  -1000.722383   0.079312   0.073326  -1000.801695  -1000.795709
o  Product-CN-pyridin-2-one_THF              -554.627811   -554.428116   0.175505   -554.439130   0.052189   0.050484   -554.491319   -554.489614
o  Product-CO-phenoxypyridine_THF            -554.612949   -554.412694   0.175183   -554.424607   0.053217   0.050729   -554.477825   -554.475336
o  TSCN-5atom-Ph3-2Py-CN-OO-bound_THF_def2TZVP  -1555.536613  -1555.043892   0.437652  -1555.061759   0.113884   0.102188  -1555.175643  -1555.163947  -454.53
o  TSCO-5atom-Ph3-2Py-CO-NO-bound_THF_def2TZVP  -1555.536183  -1555.043833   0.438026  -1555.060974   0.111522   0.101136  -1555.172496  -1555.162110  -471.17
   ******************************************************************************************************************************************************


8. CHECKS FOR OUTPUT FILES AND SINGLE-POINT CORRECTIONS FOR BiPh3Cl2 SYSTEM:

   Checks for thermochemistry calculations (frequency calculations):
   *******************************************************************************************************************************************************
o  Using Gaussian 16 Revision C.01 in all calculations.
x  Caution! Different levels of theory found: 
        -wB97XD/GenECP: All other (.log) outputs.
        -wB97XD/6-31+G(d,p): Product-CN-pyridin-2-one_THF.log, Product-CO-phenoxypyridine_THF.log
o  Using scrf=(smd,solvent=tetrahydrofuran) in all calculations.
o  Using a standard concentration of 1 M for solvent phase.
o  Using charge 0 and multiplicity 1 in all calculations.
o  No duplicates or enantiomers found
-  No linear molecules found.
-  No empirical dispersion detected in any of the calculations.
   *******************************************************************************************************************************************************

   Checks for single-point corrections:
   *******************************************************************************************************************************************************
o  Using Gaussian 16 Revision C.01 in all the single-point corrections.
o  Using scrf=(smd,solvent=tetrahydrofuran) in all the single-point corrections.
o  Using wB97XD/def2QZVPP in all the single-point corrections.
o  Using charge and multiplicity 0 1 in all the single-point corrections.
o  No potential differences found between frequency and single-point geometries (based on input coordinates).
-  No empirical dispersion detected in any of the calculations.
   *******************************************************************************************************************************************************


9. RELATIVE G OF THE DIFFERENT REACTION PATHWAYS IN KCAL/MOL FOR BiPh3Cl2 SYSTEM:
   Gconf correction requested to be applied to below relative values using quasi-harmonic Boltzmann factors

   (i) With def2SVP for Bi atom:

   RXN: 2-Pyridone BiPh3 (2 kcal/mol)             DE_SPC            DE       DZPE        DH_SPC       T.DS    T.qh-DS      DG(T)_SPC   qh-DG(T)_SPC
   *******************************************************************************************************************************************************
o  Prod_CN+Bi2Py                                  -34.24        -39.81       0.25        -34.77      11.45      13.77        -46.22        -48.54
o  TS-CN                                           29.39         27.70      -1.20         27.89      -0.32      -0.29         28.21         28.18
o  Int-O                                            0.00          0.00       0.00          0.00       0.00       0.00          0.00          0.00
o  Int-N                                            1.24          0.89       0.20          1.38      -1.13      -0.32          2.51          1.70
o  TS-CO                                           31.19         29.04      -1.20         29.76      -0.92      -0.39         30.68         30.16
o  Prod_CO+Bi2Py                                  -24.91        -30.13       0.05        -25.66      12.09      13.92        -37.76        -39.58
   *******************************************************************************************************************************************************

   (ii) With def2TZVP for Bi atom:

   RXN: 2-Pyridone BiPh3 (2 kcal/mol)             DE_SPC            DE       DZPE        DH_SPC       T.DS    T.qh-DS      DG(T)_SPC   qh-DG(T)_SPC
   *******************************************************************************************************************************************************
o  Prod_CN+Bi2Py                                  -33.96        -36.52       0.02        -34.63      12.67      14.53        -47.29        -49.16
o  TS-CN                                           30.65         30.87      -1.70         28.85       1.91       0.84         26.94         28.01
o  Int-O                                            0.00          0.00       0.00          0.00       0.00       0.00          0.00          0.00
o  Int-N                                            1.32          1.38      -0.03          1.34       0.09       0.31          1.25          1.02
o  TS-CO                                           30.92         30.91      -1.46         29.34       0.43       0.18         28.91         29.16
o  Prod_CO+Bi2Py                                  -24.63        -26.85      -0.18        -25.51      13.31      14.68        -38.82        -40.20
   *******************************************************************************************************************************************************


10. RELATIVE TS STABILITIES FOR MODIFIED BISMUTH SYSTEMS WITH 2-PYRIDONE: 
   (a) BISMACYCLE SYSTEM WITH FLOURIDE ION: wB97X-D/def2QZVPP//wB97X-D/6-31+G(d,p), def2SVP (Bi), SMD = ACETONITRILE, 80C (353.15 K) 

   Structure                                       E_SPC             E        ZPE         H_SPC        T.S     T.qh-S      G(T)_SPC   qh-G(T)_SPC  Boltz  im freq
   **************************************************************************************************************************************************************
o  TS-stability_5atom-F-CN_e_MeCN_stable    -1879.918039  -1879.335998   0.345094  -1879.535662   0.113936   0.106225  -1879.649598  -1879.641888  0.129  -434.33
o  TS-stability_5atom-F-CO_h_MeCN_stable    -1879.920219  -1879.339811   0.345200  -1879.537733   0.113776   0.106292  -1879.651509  -1879.644025  0.871  -435.92
   **************************************************************************************************************************************************************

   (b) BISMACYCLE SYSTEM SINGLE-POINT CALCULATIONS (E) WITH MODIFIED LIGANDS: (i) SO-bridged bismacycle and (ii) Removed sulfone = Ph3

   Structure                                             E        
   ********************************************************
o  TS-stability_5atom-Bz-CN-Ph3_a-stable-SPC   -1652.814369   
o  TS-stability_5atom-Bz-CN-SO_a-stable-SPC    -2125.067476  
o  TS-stability_5atom-Bz-CO-Ph3_a-stable-SPC   -1652.815654  
o  TS-stability_5atom-Bz-CO-SO_a-stable-SPC    -2125.070497   
   ********************************************************

   (c) BiPh3Cl2 SYSTEM WITH CHLORIDE ION: wB97X-D/def2QZVPP//wB97X-D/6-31+G(d,p), def2SVP (Bi), SMD = TETRAHYDROFURAN, 60C (333.15 K)

   Structure                                       E_SPC             E        ZPE         H_SPC        T.S     T.qh-S      G(T)_SPC   qh-G(T)_SPC  Boltz  im freq
   **************************************************************************************************************************************************************
o  TS-stability_5atom-Ph3-Cl-CN_THF_stable  -1692.836469  -1692.406279   0.355453  -1692.449368   0.103443   0.094582  -1692.552811  -1692.543950  0.550  -245.07
o  TS-stability_5atom-Ph3-Cl-CO_THF_stable  -1692.836539  -1692.407156   0.355613  -1692.449228   0.103273   0.094511  -1692.552501  -1692.543739  0.450  -289.88
   **************************************************************************************************************************************************************
