# Supplementary material for: Umpolung Synthesis of Pyridyl Ethers by BiV‐Mediated O‐Arylation of Pyridones
Source: Angew Chem Int Ed Engl. 2022 Nov 17;61(51):e202212873. doi: 10.1002/anie.202212873 (PMC10099949; doi:10.1002/anie.202212873)
Supplement: Supplementary file 2 — Supporting Information [file ANIE-61-0-s001.zip › Thermodata_XYZ/Thermodata/Molecular-coordinates_BiPh3-system.xyz]

56
Int-Ph3-2Py-NN_a_THF                             Eopt  -1555.063597
C    -0.967057    -2.615702    -1.290081
C    -0.407746    -1.392008    -1.640371
C    -0.145673    -1.063402    -2.968209
C    -0.441911    -1.993508    -3.962961
C    -0.996081    -3.228011    -3.626727
C    -1.259764    -3.540092    -2.294428
Bi     0.006665     0.051890    -0.022797
O    -2.438760     0.928363    -1.590019
C    -3.054801     0.512610    -0.581449
C    -2.934713    -0.448768     1.601296
C    -4.301503    -0.481605     1.744408
C    -5.087074     0.015417     0.676838
C    -4.489506     0.499181    -0.456746
C     0.388419    -0.962982     1.902946
C     0.195289    -0.283916     3.101590
C     0.458299    -0.943476     4.303979
C     0.906171    -2.263332     4.295590
C     1.101378    -2.930950     3.089055
C     0.842328    -2.280084     1.878364
C     0.015033     2.254143    -0.244894
C     0.957384     2.839828    -1.083292
C     0.957363     4.228431    -1.216187
C     0.037237     5.001867    -0.506271
C    -0.890255     4.390711     0.335293
C    -0.913144     3.001487     0.463069
H     0.273027    -0.096116    -3.238278
H    -0.245386    -1.745103    -5.003594
H    -1.231833    -3.947180    -4.407358
H    -1.701761    -4.495808    -2.034384
H    -2.283082    -0.821756     2.384469
H    -4.747693    -0.875965     2.648141
H    -6.170409     0.007031     0.755364
H    -5.069495     0.879253    -1.291713
H    -0.138022     0.749932     3.112807
H     0.314722    -0.416840     5.245308
H     1.109018    -2.769021     5.233610
H     1.459537    -3.953292     3.079007
H     1.688967     2.242697    -1.621026
H     1.681880     4.701283    -1.871615
H    -1.605842     4.990677     0.887078
H    -1.651817     2.527483     1.101895
H     0.046221     6.082584    -0.611056
N    -2.327615     0.033576     0.493196
H     1.008592    -2.800483     0.937769
H    -1.187142    -2.857795    -0.252648
N     2.332905    -0.119730    -0.507813
C     3.075033     0.583314     0.426605
C     2.934917    -0.872041    -1.462084
O     2.469379     1.237464     1.307306
C     4.511745     0.503004     0.318615
C     4.299924    -0.973771    -1.581470
H     2.274521    -1.405478    -2.134640
C     5.096373    -0.254162    -0.658646
H     5.096538     1.059306     1.042212
H     4.737269    -1.590296    -2.361167
H     6.181033    -0.308669    -0.727030
56
Int-Ph3-2Py-NN_b_THF                             Eopt  -1555.072209
C    -2.009241     2.326186    -0.180753
C    -0.938683     1.959348     0.627673
C    -0.478122     2.768200     1.658049
C    -1.112690     3.992168     1.876031
C    -2.185209     4.383787     1.075369
C    -2.633704     3.552934     0.049764
Bi     0.000181     0.000192     0.162396
O    -1.647276    -0.631253     2.166725
C    -2.548447    -0.983771     1.344997
C    -3.086306    -1.282655    -0.946578
C    -4.368466    -1.693330    -0.659996
C    -4.752700    -1.749497     0.697824
C    -3.869792    -1.402579     1.692972
C     0.000586     0.000122    -2.083006
C    -0.083812    -1.204835    -2.783415
C    -0.082444    -1.204760    -4.179300
C     0.001087    -0.000070    -4.877081
C     0.084359     1.204716    -4.179423
C     0.085218     1.204972    -2.783548
C     0.937965    -1.959368     0.628190
C     2.008791    -2.326662    -0.179678
C     2.632542    -3.553739     0.051038
C     2.183090    -4.384463     1.076318
C     1.110337    -3.992386     1.876451
C     0.476483    -2.768092     1.658269
H     0.345381     2.444414     2.285409
H    -0.767683     4.635184     2.680254
H    -2.675044     5.336452     1.253404
H    -3.470319     3.852633    -0.574195
H    -2.721826    -1.206845    -1.967772
H    -5.052704    -1.960556    -1.456571
H    -5.758796    -2.066891     0.959190
H    -4.145653    -1.431840     2.741374
H    -0.153049    -2.150268    -2.249934
H    -0.147908    -2.145124    -4.719024
H     0.001281    -0.000131    -5.963199
H     0.150006     2.145011    -4.719248
H     2.363790    -1.681945    -0.978630
H     3.469339    -3.853788    -0.572508
H     0.764597    -4.635310     2.680433
H    -0.347155    -2.443986     2.285286
H     2.672349    -5.337392     1.254524
N    -2.210509    -0.949682     0.020413
H     0.154255     2.150449    -2.250118
H    -2.363548     1.681407    -0.979956
N     2.211042     0.949494     0.020923
C     2.548187     0.984230     1.345665
C     3.087449     1.281813    -0.945744
O     1.646442     0.632179     2.166994
C     3.869343     1.403052     1.694255
C     4.369495     1.692431    -0.658581
H     2.723552     1.205538    -1.967109
C     4.752904     1.749289     0.699444
H     4.144569     1.432856     2.742806
H     5.054276     1.959114    -1.454868
H     5.758884     2.066681     0.961246
56
Int-Ph3-2Py-NO_a_THF                             Eopt  -1555.069398
C    -0.183784    -2.356905     1.948744
C     0.233565    -1.040355     1.776064
C     0.812932    -0.321011     2.820109
C     0.976235    -0.937267     4.059143
C     0.565770    -2.258838     4.244665
C    -0.009869    -2.968109     3.192798
Bi    -0.124596    -0.083366    -0.182881
O     1.646035    -1.059948    -1.224660
C     2.852561    -0.859246    -0.745687
C     3.973301    -1.438518    -1.387773
C     5.231504    -1.211505    -0.863549
C     5.372785    -0.417713     0.283564
C    -1.326814    -1.438515    -1.450542
C    -0.864662    -1.822332    -2.706005
C    -1.653033    -2.675011    -3.479700
C    -2.874177    -3.139757    -2.993303
C    -3.317266    -2.751792    -1.729638
C    -2.544729    -1.890763    -0.950027
C     0.693740     1.933318    -0.567396
C     0.367439     2.961901     0.307762
C     0.904746     4.229273     0.077245
C     1.740660     4.448471    -1.016335
C     2.047913     3.401426    -1.885064
C     1.527878     2.126923    -1.661669
H     1.147430     0.701864     2.674422
H     1.428669    -0.386179     4.878177
H     0.698705    -2.736067     5.210970
H    -0.325757    -3.997315     3.334275
H     3.821796    -2.047267    -2.272810
H     6.104872    -1.647937    -1.340759
H     6.343864    -0.218540     0.723227
H     0.093148    -1.475792    -3.076746
H    -1.307042    -2.975239    -4.464270
H    -3.481741    -3.804552    -3.599973
H    -4.267227    -3.112714    -1.347075
H    -0.298324     2.799629     1.149925
H     0.663060     5.043025     0.754275
H     2.696628     3.571296    -2.739015
H     1.780433     1.308977    -2.328725
H     2.152692     5.437376    -1.193080
C     4.219474     0.109184     0.843189
N     2.989952    -0.097370     0.350929
H     4.272024     0.732079     1.734398
H    -2.903926    -1.579197     0.026367
H    -0.636350    -2.913918     1.132388
N    -2.094232     0.860012     0.726002
C    -2.772123     1.544750    -0.265923
C    -2.566741     0.780340     1.990885
O    -2.282169     1.566141    -1.418565
C    -4.004993     2.185576     0.114205
C    -3.739939     1.377102     2.379460
H    -1.961937     0.210707     2.691559
C    -4.466831     2.098272     1.400779
H    -4.545817     2.730406    -0.652442
H    -4.088242     1.291996     3.401944
H    -5.399714     2.585320     1.673397
56
Int-Ph3-2Py-NO_b_THF                             Eopt  -1555.073192
C    -1.489500     0.049748     2.936907
C    -1.145672     0.855234     1.850225
C    -1.504656     2.204292     1.839536
C    -2.209861     2.747205     2.914750
C    -2.556611     1.941475     3.998887
C    -2.196361     0.594003     4.010128
Bi    -0.025680    -0.007334     0.117635
O     1.620771    -0.528270     1.643691
C     2.667032    -0.917424     0.967200
C     3.926165    -1.139115     1.573304
C     4.983025    -1.530663     0.774050
C     4.798144    -1.699476    -0.607446
C    -0.757690    -2.106765     0.048647
C     0.091288    -3.184151    -0.165345
C    -0.448896    -4.470955    -0.169352
C    -1.814053    -4.663177     0.039173
C    -2.649326    -3.568253     0.254082
C    -2.122460    -2.275830     0.259972
C     1.201971     1.713953    -0.568404
C     1.411604     1.984928    -1.914153
C     2.200206     3.084576    -2.256194
C     2.765463     3.883782    -1.262816
C     2.546867     3.588992     0.082058
C     1.758997     2.493895     0.440122
H    -1.238943     2.840935     0.998417
H    -2.486413     3.797536     2.903491
H    -3.105601     2.363736     4.835487
H    -2.462804    -0.035019     4.854614
H     4.036294    -0.994608     2.642443
H     5.959489    -1.704278     1.218147
H     5.612002    -2.000387    -1.257355
H     1.150482    -3.032372    -0.338551
H     0.203578    -5.321972    -0.340264
H    -2.227359    -5.667252     0.033044
H    -3.712966    -3.712481     0.418173
H     0.983004     1.343963    -2.677218
H     2.375639     3.309477    -3.304076
H     2.988611     4.206394     0.858459
H     1.596508     2.262087     1.488782
H     3.380410     4.735690    -1.537240
C     3.533455    -1.467224    -1.120316
N     2.496518    -1.091974    -0.357855
H     3.323688    -1.583627    -2.180988
H    -2.780243    -1.427758     0.428476
H    -1.211329    -1.000923     2.957195
N    -1.885339     0.607489    -1.275569
C    -1.497653     0.086104    -2.480252
C    -3.095373     1.172756    -1.100306
O    -0.342763    -0.436604    -2.528425
C    -2.414466     0.169015    -3.574228
C    -4.008392     1.275967    -2.124712
H    -3.309738     1.541739    -0.100786
C    -3.642551     0.757002    -3.386274
H    -2.115340    -0.241535    -4.532462
H    -4.973231     1.740229    -1.958276
H    -4.340790     0.820142    -4.216814
56
Int-Ph3-2Py-OO_a_THF                             Eopt  -1555.071491
C    -2.004258    -2.400311    -0.826733
C    -1.127042    -1.473590    -1.384690
C    -0.961418    -1.363573    -2.762523
C    -1.702272    -2.200584    -3.598262
C    -2.583433    -3.134958    -3.055418
C    -2.731513    -3.237590    -1.672545
Bi     0.001767    -0.168670    -0.004735
O    -1.652203    -0.180563     1.548185
C    -2.819000     0.318231     1.202721
C    -3.889085     0.327240     2.128005
C    -5.104172     0.854717     1.732984
C    -5.250521     1.366604     0.436258
C     1.088300    -1.400627     1.467065
C     1.370408    -0.906926     2.738402
C     2.061683    -1.716754     3.637671
C     2.461074    -3.000533     3.262631
C     2.169799    -3.480795     1.987571
C     1.478256    -2.678029     1.077602
C     0.031816     2.042593    -0.057909
C     0.488741     2.679154    -1.205782
C     0.499958     4.073812    -1.235637
C     0.070949     4.803242    -0.127328
C    -0.377811     4.143006     1.015833
C    -0.406247     2.748641     1.056445
H    -0.263457    -0.648966    -3.184819
H    -1.585430    -2.120901    -4.674970
H    -3.155376    -3.784857    -3.710981
H    -3.415979    -3.965511    -1.247400
H    -3.735574    -0.078950     3.122108
H    -5.940122     0.870544     2.427183
H    -6.188826     1.787313     0.092062
H     1.066248     0.093328     3.031239
H     2.289773    -1.342252     4.631157
H     3.000506    -3.626606     3.967057
H     2.479517    -4.479391     1.694343
H     0.837850     2.111866    -2.062733
H     0.848757     4.586315    -2.127090
H    -0.712201     4.709363     1.879789
H    -0.773345     2.235566     1.939560
H     0.086072     5.888619    -0.154812
C    -4.146967     1.317681    -0.401063
N    -2.960371     0.810204    -0.038703
H    -4.205579     1.701666    -1.417550
H     1.257450    -3.056300     0.082786
H    -2.132551    -2.472215     0.249560
O     1.648563    -0.306682    -1.557526
C     2.830187     0.165520    -1.227112
C     3.908391     0.080898    -2.139259
N     2.978043     0.725543    -0.016038
C     5.137965     0.587161    -1.762721
H     3.749430    -0.378924    -3.108831
C     4.179496     1.209411     0.329761
C     5.291273     1.169721    -0.496756
H     5.980049     0.531877    -2.447393
H     4.242938     1.649613     1.322975
H     6.241248     1.575977    -0.167567
56
Int-Ph3-2Py-OO_b_THF                             Eopt  -1555.074824
C     0.908541    -2.920287    -0.871055
C    -0.158341    -2.056475    -0.649462
C    -1.477114    -2.458428    -0.821667
C    -1.730848    -3.766684    -1.231126
C    -0.674708    -4.649719    -1.460080
C     0.640882    -4.228784    -1.280341
Bi     0.376980    -0.000530    -0.000640
O     0.487136    -0.696373     2.188349
C    -0.734942    -0.854821     2.618455
C    -1.015029    -1.299622     3.933080
C    -2.333270    -1.446508     4.315625
C    -3.364550    -1.156545     3.407722
C     2.614829    -0.003491    -0.002023
C     3.311740    -0.314050     1.168633
C     4.707547    -0.313767     1.163815
C     5.405418    -0.006754    -0.003593
C     4.706954     0.301868    -1.170210
C     3.311143     0.305468    -1.173442
C    -0.151166     2.056625     0.650240
C     0.919072     2.915218     0.875977
C     0.656354     4.224027     1.287438
C    -0.657739     4.650441     1.465216
C    -1.717294     3.772586     1.232216
C    -1.468494     2.464045     0.820623
H    -2.294876    -1.770779    -0.642422
H    -2.756952    -4.093983    -1.369955
H    -0.879016    -5.667595    -1.778352
H     1.465364    -4.913011    -1.456441
H    -0.193227    -1.515007     4.607074
H    -2.569922    -1.786989     5.319975
H    -4.408702    -1.262919     3.679313
H     2.773187    -0.556259     2.078912
H     5.247325    -0.554920     2.075143
H     6.491644    -0.007980    -0.004193
H     5.246248     0.541799    -2.082148
H     1.946752     2.589934     0.738970
H     1.483476     4.904190     1.466857
H    -2.742228     4.104143     1.369565
H    -2.288893     1.780367     0.638370
H    -0.858201     5.668556     1.785173
C    -3.004326    -0.726678     2.143181
N    -1.729241    -0.577555     1.753183
H    -3.760278    -0.487588     1.398396
H     2.772111     0.548980    -2.083083
H     1.937336    -2.599290    -0.732314
O     0.486918     0.694828    -2.189835
C    -0.735134     0.856792    -2.618680
C    -1.015346     1.301783    -3.933209
N    -1.729259     0.583216    -1.752078
C    -2.333563     1.452722    -4.314245
H    -0.193685     1.514185    -4.608318
C    -3.004340     0.736250    -2.140605
C    -3.364683     1.166635    -3.404931
H    -2.570320     1.793426    -5.318493
H    -3.760141     0.500062    -1.394744
H    -4.408814     1.276306    -3.675290
56
TSCN-3atom-Ph3-2Py-CN-NN-bound_THF               Eopt  -1555.028776
C     1.182935     2.767107     0.460261
C     0.181374     2.163639    -0.306741
C    -0.655737     2.993030    -1.066648
C    -0.508029     4.384303    -1.051999
C     0.492371     4.966506    -0.271952
C     1.340654     4.158459     0.481205
Bi    -0.099361    -0.119694    -0.500554
O     2.373921     0.312800    -2.200382
C     2.900404     0.350284    -1.085674
C     2.890881    -0.366398     1.246639
C     3.984171     0.384174     1.533115
C     4.598267     1.139373     0.483465
C     4.074208     1.129572    -0.764919
C    -0.536317    -0.435790     1.736307
C    -1.415537    -1.472308     2.070627
C    -1.760630    -1.722658     3.392486
C    -1.228252    -0.938810     4.415895
C    -0.356461     0.104340     4.101912
C    -0.016455     0.350872     2.769682
C     1.522848    -2.006599    -0.458584
C     1.694021    -2.447932    -1.764204
C     1.257897    -3.739158    -2.037034
C     0.757606    -4.557496    -1.018182
C     0.733029    -4.100694     0.291161
C     1.177012    -2.805990     0.609251
H    -1.441867     2.561977    -1.682571
H    -1.171775     5.001471    -1.643659
H     0.604064     6.050404    -0.255556
H     2.125960     4.596579     1.087852
H     2.410568    -0.969117     2.003476
H     4.390200     0.388313     2.540235
H     5.489082     1.731980     0.696359
H     4.519184     1.680064    -1.587198
H    -1.846688    -2.096236     1.286991
H    -2.447679    -2.532985     3.630364
H    -1.493759    -1.137138     5.455320
H     0.054642     0.730066     4.887161
H     2.076113    -1.796811    -2.539362
H     1.322411    -4.105490    -3.057534
H     0.392419    -4.737966     1.098964
H     1.173955    -2.473048     1.635793
H     0.421359    -5.564252    -1.245562
N     2.303856    -0.348982    -0.005574
H     0.652455     1.181447     2.548073
H     1.864910     2.164310     1.056685
N    -2.482297     0.329584    -0.516687
C    -3.126040    -0.455499    -1.448486
C    -3.167307     1.117526     0.339697
O    -2.436726    -1.203764    -2.201289
C    -4.565804    -0.370072    -1.489161
C    -4.546773     1.212707     0.335874
H    -2.568926     1.679429     1.047980
C    -5.244792     0.442890    -0.619813
H    -5.084689    -0.977239    -2.230351
H    -5.062115     1.863788     1.039730
H    -6.338554     0.486246    -0.663061
56
TSCN-3atom-Ph3-2Py-CN-NO-bound_THF               Eopt  -1555.026469
C     0.928222     2.865539     0.371061
C    -0.236905     2.100298     0.244124
C    -1.469702     2.759226     0.335879
C    -1.541923     4.141805     0.542727
C    -0.371257     4.884621     0.660423
C     0.862861     4.248550     0.578160
Bi    -0.225448    -0.174660    -0.112806
O     0.778116     0.810136    -2.800171
C     1.836736     0.918657    -2.168972
C     3.249454     0.179411    -0.322335
C     4.194001     1.100452    -0.606068
C     3.997147     1.974470    -1.725048
C     2.868667     1.884822    -2.473746
C     0.687220    -0.625984     1.948159
C     0.315887    -1.834425     2.562395
C     0.827657    -2.192790     3.809811
C     1.721604    -1.343173     4.464205
C     2.089132    -0.135197     3.874702
C     1.567230     0.219245     2.627533
C     1.429326    -1.677235    -1.201335
C     0.931060    -2.046878    -2.441669
C     0.634913    -3.399837    -2.603070
C     0.918615    -4.320308    -1.594584
C     1.537734    -3.904182    -0.422489
C     1.864437    -2.556563    -0.232671
H    -2.396514     2.199878     0.242887
H    -2.510076     4.625190     0.606632
H    -0.421426     5.960518     0.827768
H     1.783155     4.819978     0.674957
H     3.364529    -0.524403     0.496071
H     5.090089     1.157869     0.002249
H     4.763070     2.694864    -1.979046
H     2.689438     2.511445    -3.335308
H    -0.374403    -2.503650     2.063701
H     0.527983    -3.126989     4.262740
H     2.124656    -1.621815     5.433881
H     2.778300     0.536056     4.381328
H     0.707282    -1.314340    -3.208499
H     0.186075    -3.719789    -3.542505
H     1.810464    -4.613775     0.343155
H     2.373807    -2.247451     0.672486
H     0.676389    -5.365849    -1.740241
N     2.063147     0.102457    -1.022783
H     1.859988     1.167486     2.192929
H     1.907660     2.405012     0.320602
N    -3.181149    -0.027931    -0.917113
C    -3.285782    -0.331111     0.397719
C    -4.288830     0.005766    -1.670715
O    -2.201407    -0.354671     1.121770
C    -4.552237    -0.615908     0.977021
C    -5.561963    -0.249440    -1.184078
H    -4.144438     0.263612    -2.719246
C    -5.682771    -0.570252     0.180854
H    -4.606990    -0.861421     2.031558
H    -6.429680    -0.207503    -1.838927
H    -6.658011    -0.781033     0.612222
56
TSCN-5atom-Ph3-2Py-CN-NO-bound_THF               Eopt  -1555.028853
C    -1.697854    -1.233912     2.434244
C    -0.456026    -0.815417     1.954163
C     0.638498    -0.713862     2.816374
C     0.483336    -1.032181     4.166649
C    -0.757075    -1.450270     4.650522
C    -1.845736    -1.554370     3.784746
Bi    -0.279689    -0.220076    -0.192391
O     1.071258    -2.037228    -0.696072
C     2.341364    -1.815825    -0.502223
C     3.326637    -2.697379    -1.019742
C     4.653360    -2.452267    -0.740104
C     5.011024    -1.326257     0.026278
C    -1.958761    -1.320010    -1.170655
C    -1.726588    -2.577352    -1.723094
C    -2.794595    -3.275953    -2.288617
C    -4.072171    -2.719434    -2.297473
C    -4.289659    -1.458065    -1.742560
C    -3.229378    -0.745955    -1.180750
C     1.790464     1.124531    -0.482607
C     1.995836     2.049439     0.532205
C     2.834309     3.134657     0.265586
C     3.415831     3.293237    -0.992040
C     3.134726     2.371770    -2.003121
C     2.289029     1.286903    -1.767806
H     1.608616    -0.403555     2.435695
H     1.332960    -0.953300     4.838893
H    -0.874996    -1.696426     5.701795
H    -2.811960    -1.881748     4.157738
H     3.010584    -3.550949    -1.610302
H     5.420902    -3.124053    -1.114188
H     6.045023    -1.110207     0.270798
H    -0.731910    -3.009413    -1.713123
H    -2.621692    -4.256018    -2.723309
H    -4.899387    -3.268057    -2.737965
H    -5.284675    -1.023180    -1.746411
H     1.548486     1.925682     1.513739
H     3.022003     3.858498     1.053815
H     3.559117     2.500730    -2.994964
H     2.056634     0.584007    -2.560599
H     4.067328     4.138439    -1.190203
C     3.998039    -0.493833     0.452150
N     2.695648    -0.717350     0.195880
H     4.214414     0.415185     1.011854
H    -3.411059     0.236843    -0.756940
H    -2.554278    -1.308254     1.767915
N    -1.523420     1.727284     0.287091
C    -1.595584     2.380449    -0.920917
C    -1.958722     2.282126     1.437850
O    -1.135074     1.779680    -1.928215
C    -2.200698     3.681748    -0.927337
C    -2.528972     3.531446     1.470366
H    -1.833397     1.680102     2.334061
C    -2.648857     4.232512     0.246949
H    -2.280595     4.205937    -1.873910
H    -2.873671     3.956611     2.405389
H    -3.099943     5.221403     0.237986
56
TSCN-5atom-Ph3-2Py-CN-OO-bound_THF               Eopt  -1555.030185
C     1.579580    -2.760720     0.980552
C     0.608925    -1.859264     1.423911
C     0.164504    -1.883413     2.748351
C     0.698600    -2.826709     3.632345
C     1.667117    -3.730678     3.195047
C     2.106134    -3.700967     1.870364
Bi    -0.227874    -0.352906    -0.005756
O     1.254486    -0.995558    -1.650044
C     2.417306    -0.408747    -1.549312
C     3.361731    -0.459421    -2.607328
C     4.592338     0.134973    -2.429762
C     4.882917     0.803061    -1.223589
C    -1.789044    -1.418514    -1.181584
C    -2.502597    -0.751902    -2.176682
C    -3.463970    -1.448802    -2.896770
C    -3.716903    -2.793744    -2.622182
C    -2.995729    -3.448721    -1.623073
C    -2.021548    -2.755993    -0.893139
C     1.164820     1.710265     0.065176
C     1.450904     2.147521     1.349599
C     1.811991     3.481407     1.522197
C     1.859717     4.352348     0.431681
C     1.509657     3.886520    -0.840337
C     1.122045     2.557646    -1.035659
H    -0.591520    -1.184605     3.089041
H     0.355161    -2.849358     4.666006
H     2.081377    -4.457982     3.884502
H     2.854934    -4.401861     1.527686
H     3.102164    -0.979376    -3.524488
H     5.338229     0.095961    -3.222839
H     5.838488     1.271602    -1.049100
H    -2.317380     0.299078    -2.385466
H    -4.029484    -0.941265    -3.676977
H    -4.475030    -3.330124    -3.181706
H    -3.190475    -4.490639    -1.405138
H     1.424022     1.469703     2.197263
H     2.057643     3.844116     2.516251
H     1.513284     4.560913    -1.691812
H     0.836385     2.203356    -2.021174
H     2.145625     5.394074     0.568439
C     3.889754     0.843991    -0.260733
N     2.687069     0.259347    -0.411835
H     4.038709     1.381257     0.673881
H    -1.463593    -3.276561    -0.114824
H     1.918218    -2.741657    -0.046159
O    -1.641315     0.324604     1.656831
C    -2.318749     1.362829     1.237057
C    -3.204548     2.065146     2.087711
N    -2.130208     1.741624    -0.040965
C    -3.870820     3.166003     1.583683
H    -3.333878     1.730894     3.112520
C    -2.782683     2.816165    -0.511269
C    -3.668250     3.560351     0.252844
H    -4.555322     3.719672     2.220215
H    -2.584087     3.072127    -1.547369
H    -4.172531     4.418950    -0.170269
56
TSCO-3atom-Ph3-2Py-CO-NO-bound_THF               Eopt  -1555.018653
C     2.188917     1.891418    -1.519380
C     1.095688     1.915810    -0.657852
C     0.630175     3.104788    -0.105107
C     1.268261     4.298733    -0.439261
C     2.355650     4.294221    -1.313844
C     2.816419     3.094392    -1.851359
Bi     0.223956    -0.044710    -0.032509
O    -1.939258    -0.301922    -1.147668
C    -2.755656     0.682285    -0.924158
C    -3.087637     2.788520    -0.007408
C    -4.444617     2.779351    -0.286607
C    -4.972099     1.637833    -0.910730
C    -4.138040     0.585159    -1.230470
C     1.076118    -1.498813    -1.524509
C     1.563276    -2.728655    -1.076582
C     2.022738    -3.674543    -1.994961
C     1.991440    -3.393385    -3.360159
C     1.493895    -2.169881    -3.809047
C     1.030845    -1.224325    -2.893031
C    -1.781973    -1.362747     0.791650
C    -2.553402    -0.789367     1.780324
C    -3.545470    -1.596437     2.350917
C    -3.704270    -2.919880     1.944636
C    -2.869148    -3.456092     0.962212
C    -1.876055    -2.673138     0.368006
H    -0.215695     3.104608     0.572075
H     0.913661     5.232610    -0.013475
H     2.846869     5.227616    -1.572156
H     3.666388     3.086013    -2.527131
H    -2.631156     3.646354     0.483927
H    -5.069122     3.627191    -0.027410
H    -6.032853     1.579618    -1.140081
H    -4.508965    -0.318061    -1.703255
H     1.582802    -2.965375    -0.015187
H     2.399918    -4.629962    -1.641927
H     2.349501    -4.128562    -4.074942
H     1.461861    -1.950461    -4.872311
H    -2.409370     0.235301     2.103615
H    -4.179616    -1.179764     3.128283
H    -2.987775    -4.487750     0.643222
H    -1.240266    -3.072555    -0.415114
H    -4.473655    -3.537832     2.397128
N    -2.257646     1.779162    -0.309246
H     0.636089    -0.278993    -3.257371
H     2.565629     0.960325    -1.933248
O     0.461955     0.851756     2.409851
C     1.620676     0.339762     2.503333
C     2.491617     0.457192     3.629127
N     2.062715    -0.372462     1.421821
C     3.737816    -0.120500     3.580640
H     2.147372     1.010945     4.495397
C     3.291342    -0.925012     1.377401
C     4.165307    -0.826868     2.434484
H     4.404759    -0.028388     4.433648
H     3.549032    -1.447603     0.460720
H     5.148327    -1.278819     2.378789
56
TSCO-3atom-Ph3-2Py-CO-OO-bound_THF               Eopt  -1555.020408
C    -2.241108     0.022044     2.395975
C    -1.315026     0.771144     1.670912
C    -0.944304     2.049370     2.069128
C    -1.517756     2.590271     3.220596
C    -2.449389     1.853045     3.954537
C    -2.806702     0.573382     3.545071
Bi    -0.467416    -0.160139    -0.170919
O     1.413472    -1.343190     0.716770
C     2.278332    -0.743196     1.482472
C     2.956885     1.191958     2.561232
C     4.129790     0.615347     3.024913
C     4.377906    -0.724236     2.674767
C     3.456635    -1.410399     1.900468
C    -1.629338    -2.073355    -0.319450
C    -2.873313    -2.100198    -0.960913
C    -3.580389    -3.302308    -1.033292
C    -3.046129    -4.467479    -0.471690
C    -1.801954    -4.429467     0.157429
C    -1.087684    -3.236761     0.241032
C     1.748776    -0.650696    -1.377985
C     2.688326     0.354973    -1.414931
C     3.830284     0.118339    -2.182810
C     3.971939    -1.072485    -2.894312
C     2.967978    -2.045351    -2.847245
C     1.813828    -1.839472    -2.079801
H    -0.214672     2.620145     1.504821
H    -1.238646     3.591659     3.537533
H    -2.890080     2.280775     4.848496
H    -3.529222    -0.004978     4.118980
H     2.724493     2.231929     2.800877
H     4.824512     1.181998     3.635181
H     5.289307    -1.224737     3.000704
H     3.614239    -2.442014     1.605137
H    -3.287481    -1.202594    -1.397361
H    -4.547484    -3.327490    -1.527811
H    -3.602563    -5.396474    -0.534103
H    -1.387467    -5.335821     0.594447
H     2.563315     1.284621    -0.864488
H     4.604231     0.883205    -2.234487
H     3.066025    -2.972570    -3.408682
H     1.036445    -2.587243    -2.030509
H     4.859888    -1.246138    -3.497655
N     2.054289     0.547640     1.806697
H    -0.116716    -3.209704     0.729356
H    -2.524902    -0.981362     2.079976
O    -1.886558     0.833491    -1.640954
C    -1.405463     2.032795    -1.841376
C    -2.008307     2.947543    -2.738819
N    -0.294822     2.369003    -1.159309
C    -1.428983     4.192154    -2.897060
H    -2.900031     2.654173    -3.278584
C     0.257943     3.580941    -1.324429
C    -0.268726     4.529873    -2.183710
H    -1.879044     4.907518    -3.582645
H     1.150897     3.783234    -0.743186
H     0.204636     5.497839    -2.292171
56
TSCO-5atom-Ph3-2Py-CO-NN-bound_THF               Eopt  -1555.026568
C     0.086071    -2.243636     2.260436
C    -0.167151    -0.891149     2.033656
C    -0.444323    -0.036257     3.100963
C    -0.479962    -0.541239     4.400785
C    -0.235746    -1.894973     4.631208
C     0.048324    -2.744707     3.562855
Bi    -0.049204    -0.070507    -0.038367
O     2.369066     1.087846     1.043967
C     2.983504     0.168896     0.412931
C     2.806096    -1.826202    -0.850708
C     4.168403    -1.923066    -1.013411
C     4.974957    -0.904108    -0.461984
C     4.399532     0.136529     0.226164
C    -0.674499    -1.747489    -1.362108
C    -0.158546    -1.851139    -2.652716
C    -0.588606    -2.890691    -3.477026
C    -1.531504    -3.808647    -3.012825
C    -2.050965    -3.688323    -1.724988
C    -1.624432    -2.651355    -0.892808
C     1.033384     2.181289    -0.184443
C     0.472362     3.135765     0.644362
C     0.686555     4.476316     0.312344
C     1.416140     4.821984    -0.824585
C     1.930249     3.820058    -1.648915
C     1.726286     2.472805    -1.345658
H    -0.628217     1.021317     2.932597
H    -0.694140     0.124987     5.231358
H    -0.261973    -2.286174     5.643927
H     0.245158    -3.798050     3.739920
H     2.132832    -2.571530    -1.265553
H     4.598353    -2.759209    -1.552434
H     6.053621    -0.940014    -0.588862
H     4.989035     0.942016     0.650818
H     0.566599    -1.132409    -3.023819
H    -0.190897    -2.978263    -4.483755
H    -1.865387    -4.615438    -3.658452
H    -2.790156    -4.397230    -1.363861
H    -0.096208     2.867302     1.528038
H     0.268225     5.248729     0.951665
H     2.485377     4.078545    -2.546341
H     2.117884     1.692628    -1.990781
H     1.572448     5.866507    -1.074976
N     2.225464    -0.822880    -0.158212
H    -2.037049    -2.558181     0.108624
H     0.316395    -2.912750     1.435379
N    -2.291652     0.725323     0.141962
C    -2.528612     1.298051    -1.086827
C    -3.236161     0.680820     1.104296
O    -1.596826     1.269579    -1.934406
C    -3.824883     1.875707    -1.305318
C    -4.489691     1.216223     0.927910
H    -2.949859     0.191156     2.031432
C    -4.773225     1.829343    -0.314925
H    -4.022694     2.336816    -2.267070
H    -5.227720     1.164133     1.719619
H    -5.753653     2.265852    -0.487756
56
TSCO-5atom-Ph3-2Py-CO-NO-bound_THF               Eopt  -1555.028468
C    -3.025545    -0.593605    -1.507937
C    -1.660146    -0.792112    -1.728846
C    -1.220752    -1.344072    -2.933896
C    -2.148355    -1.695782    -3.916287
C    -3.511085    -1.500767    -3.695760
C    -3.948982    -0.951729    -2.490840
Bi    -0.162766    -0.182035    -0.170167
O    -0.665427     2.546953    -0.985911
C    -1.413465     2.648011     0.068706
C    -2.486259     1.523635     1.829833
C    -2.980563     2.698359     2.357960
C    -2.650675     3.904052     1.714052
C    -1.854166     3.889967     0.587719
C    -0.737461    -1.502175     1.551603
C    -0.193007    -1.242162     2.810620
C    -0.566387    -2.027146     3.901398
C    -1.478218    -3.069817     3.731876
C    -2.016410    -3.329012     2.472387
C    -1.648381    -2.543164     1.377561
C     1.153971     1.885639    -0.541971
C     1.884143     1.815220    -1.717622
C     3.176044     2.343638    -1.707045
C     3.697447     2.940251    -0.559234
C     2.915561     3.011756     0.594074
C     1.625410     2.481799     0.618284
H    -0.162382    -1.514317    -3.106347
H    -1.803177    -2.124815    -4.852697
H    -4.230884    -1.776257    -4.461059
H    -5.009810    -0.798526    -2.313687
H    -2.688732     0.561011     2.292527
H    -3.601860     2.681493     3.245958
H    -3.011378     4.848458     2.111474
H    -1.559348     4.801099     0.079082
H     0.524099    -0.437008     2.948808
H    -0.142366    -1.826867     4.881221
H    -1.765895    -3.682215     4.581450
H    -2.722956    -4.142958     2.337421
H     1.476373     1.356156    -2.611752
H     3.771802     2.284650    -2.613446
H     3.307073     3.476911     1.494475
H     1.023832     2.524973     1.521119
H     4.703601     3.346635    -0.563305
N    -1.742911     1.494720     0.707402
H    -2.073746    -2.753302     0.399504
H    -3.380336    -0.160234    -0.577255
O     1.296499    -1.643158    -1.166317
C     2.451372    -1.575141    -0.555324
C     3.589534    -2.256442    -1.049690
N     2.520789    -0.823842     0.559702
C     4.786085    -2.127808    -0.371663
H     3.500965    -2.857067    -1.948419
C     3.692641    -0.706959     1.200310
C     4.854712    -1.334179     0.783299
H     5.672302    -2.639564    -0.737217
H     3.686433    -0.077769     2.087789
H     5.779838    -1.209605     1.334880
