# Supplementary material for: Umpolung Synthesis of Pyridyl Ethers by BiV‐Mediated O‐Arylation of Pyridones
Source: Angew Chem Int Ed Engl. 2022 Nov 17;61(51):e202212873. doi: 10.1002/anie.202212873 (PMC10099949; doi:10.1002/anie.202212873)
Supplement: Supplementary file 2 — Supporting Information [file ANIE-61-0-s001.zip › Thermodata_XYZ/Thermodata/Molecular-coordinates_bismacycle-system.xyz]

60
Int-Bz-N-bound-1_a_stable                        Eopt  -2199.663471
O    -2.167150     4.102821     0.907582
S    -1.990573     2.694575     0.543549
C    -1.321086     1.839187     1.966352
C    -0.844964     0.526930     1.873143
C    -0.502107    -0.132199     3.052030
C    -0.638474     0.502234     4.288435
C    -1.095145     1.814892     4.357624
C    -1.441917     2.492800     3.191181
Bi    -0.303436    -0.428800    -0.088286
O    -1.146363    -1.357600    -2.344780
C    -2.336695    -1.406683    -1.892187
C    -3.495543    -1.835897    -2.599752
C    -4.702771    -1.876669    -1.939245
C    -4.807120    -1.493592    -0.583768
C    -3.667649    -1.065101     0.055121
O     2.173433    -0.729975    -1.390420
C     2.620384    -0.100190    -0.411640
C     4.076849     0.232897    -0.310838
C     4.950712    -0.171610    -1.324772
C     6.306668     0.134618    -1.241428
C     6.795079     0.846413    -0.144432
C     5.925533     1.251374     0.869336
C     4.569041     0.945414     0.787368
O     1.859083     0.284825     0.551320
C    -0.264246     1.439849    -1.306278
C     0.446719     1.450073    -2.497833
C     0.641923     2.654031    -3.177139
C     0.143110     3.843418    -2.656947
C    -0.589072     3.833589    -1.472342
C    -0.800922     2.629241    -0.802119
C     0.271610    -2.525967     0.407432
C     1.409725    -2.733224     1.178556
C     1.735916    -4.040191     1.542633
C     0.932716    -5.104823     1.136798
C    -0.205647    -4.868878     0.368324
C    -0.549577    -3.567639    -0.003382
O    -3.164702     1.938449     0.092476
H    -0.118520    -1.148108     3.021095
H    -0.375226    -0.031835     5.196153
H    -1.187769     2.314859     5.316119
H    -1.807980     3.512923     3.231278
H    -3.397268    -2.131918    -3.638098
H    -5.590065    -2.211091    -2.469788
H    -5.753204    -1.525307    -0.057043
H    -3.660668    -0.738515     1.089867
H     4.559796    -0.723805    -2.173359
H     7.852656     1.085407    -0.079843
H     6.304401     1.805550     1.722868
H     3.885844     1.256985     1.570568
H     0.862832     0.530697    -2.890940
H     1.196157     2.654199    -4.110270
H     0.308886     4.781997    -3.175334
H    -1.006996     4.751221    -1.073117
H     2.033680    -1.908288     1.503833
H     2.620980    -4.217885     2.145700
H    -0.834790    -5.694471     0.050356
H    -1.439746    -3.402353    -0.598252
H     6.982292    -0.180997    -2.030758
H     1.193386    -6.119575     1.421296
N    -2.486720    -1.025207    -0.590306
60
Int-Bz-N-bound-1_b                               Eopt  -2199.663065
O     2.147313    -4.172903     0.809979
S     1.949577    -2.762331     0.465902
C     1.320351    -1.924998     1.915304
C     0.836556    -0.614407     1.845756
C     0.467962     0.007071     3.038293
C     0.605331    -0.652188     4.260928
C     1.085688    -1.957824     4.305360
C     1.442301    -2.605887     3.125771
Bi     0.258959     0.377717    -0.101362
O     0.949932     1.374723    -2.334229
C     2.172371     1.429400    -1.969932
C     3.252575     1.962291    -2.728679
C     4.513951     1.971457    -2.177165
C     4.745274     1.460167    -0.881517
C     3.673914     0.943449    -0.190658
O    -2.139214     0.709456    -1.250802
C    -2.639553     0.168296    -0.234998
C    -4.113997    -0.055626    -0.142706
C    -4.941399     0.325221    -1.203799
C    -6.316339     0.119721    -1.124067
C    -6.869054    -0.465923     0.016028
C    -6.045476    -0.846323     1.076779
C    -4.670054    -0.642313     0.998601
O    -1.903942    -0.203376     0.741330
C     0.137314    -1.502516    -1.302177
C    -0.624243    -1.512662    -2.462281
C    -0.843325    -2.714705    -3.138168
C    -0.316792    -3.903459    -2.645544
C     0.466930    -3.894357    -1.494234
C     0.703265    -2.692131    -0.828803
C    -0.028429     2.514379     0.465302
C    -1.106428     3.266363     0.019165
C    -1.179888     4.605603     0.407859
C    -0.191801     5.161910     1.219165
C     0.882752     4.384795     1.648970
C     0.975176     3.045083     1.268636
O     3.101500    -1.997881    -0.025635
H     0.055516     1.012108     3.029099
H     0.322701    -0.143760     5.177559
H     1.180942    -2.476963     5.253373
H     1.812813    -3.624991     3.143171
H     3.055417     2.353526    -3.720513
H     5.343552     2.380297    -2.747451
H     5.733859     1.465264    -0.438293
H     3.767037     0.521313     0.804236
H    -4.500779     0.779633    -2.085278
H    -7.941521    -0.626201     0.077807
H    -6.475292    -1.301798     1.963789
H    -4.021834    -0.935064     1.818038
H    -1.060403    -0.593982    -2.834013
H    -1.437715    -2.713351    -4.046255
H    -0.500771    -4.840911    -3.159861
H     0.906507    -4.811569    -1.117888
H    -1.865377     2.835794    -0.622892
H    -2.013419     5.211799     0.066374
H     1.654823     4.813466     2.280403
H     1.815425     2.445681     1.607147
H    -6.956493     0.415427    -1.949765
H    -0.257861     6.204444     1.514899
N     2.440252     0.931016    -0.729056
60
Int-Bz-N-bound-1_c                               Eopt  -2199.661983
O     0.720617    -2.967785     1.406524
S    -0.698083    -3.010881     1.042233
C    -0.799032    -2.655264    -0.721176
C    -0.431854    -1.441489    -1.314353
Bi    -0.230749     0.420399    -0.102318
O     2.096184     0.519409    -1.407671
C     2.594782     0.023093    -0.373168
C     4.060420    -0.256042    -0.280112
C     4.896387     0.062272    -1.354793
C     6.262745    -0.194439    -1.275146
C     6.798382    -0.770260    -0.121883
C     5.966042    -1.089200     0.952090
C     4.599210    -0.833193     0.874267
O     1.868604    -0.262222     0.646297
C    -1.239165    -0.365747     1.755709
C    -1.823650     0.563556     2.615199
C    -2.663062     0.152615     3.652151
C    -2.954493    -1.197290     3.823496
C    -2.390667    -2.143163     2.970716
C    -1.536119    -1.717818     1.954242
C     0.389609     2.467609     0.516570
C     0.076935     3.585159    -0.244796
C     0.483581     4.835721     0.225563
C     1.183024     4.944945     1.426653
C     1.482993     3.804717     2.171271
C     1.086052     2.546041     1.717701
C    -3.733108     0.896769    -0.293956
C    -4.799366     1.319383    -1.057039
C    -4.527774     1.865472    -2.328171
C    -3.233979     1.968201    -2.792466
C    -2.173598     1.512248    -1.964777
O    -0.926790     1.532094    -2.262011
C    -0.337354    -1.345079    -2.696221
C    -0.618660    -2.456818    -3.491933
C    -1.014520    -3.654349    -2.907014
C    -1.100335    -3.758042    -1.521057
O    -1.433405    -4.259256     1.269736
H     4.469113     0.509313    -2.246605
H     6.909617     0.054021    -2.111138
H     7.864103    -0.970750    -0.060323
H     3.943873    -1.078778     1.703385
H    -1.641754     1.626397     2.476308
H    -3.098808     0.893609     4.315129
H    -3.618870    -1.520002     4.618377
H    -2.607549    -3.198515     3.095176
H    -0.452069     3.493197    -1.185709
H     0.252784     5.722642    -0.356656
H     2.026238     3.886440     3.107643
H     1.319540     1.658814     2.297911
H    -3.860555     0.463876     0.694408
H    -5.812299     1.229426    -0.683285
H    -5.348845     2.207908    -2.951854
H    -3.003429     2.381625    -3.767893
H    -0.063990    -0.401933    -3.153620
H    -0.535962    -2.373940    -4.570956
H    -1.250601    -4.515946    -3.522730
H    -1.390496    -4.694031    -1.056660
H     1.496305     5.921377     1.783352
H     6.382065    -1.537992     1.849072
N    -2.468456     1.001239    -0.740727
60
Int-Bz-N-bound-3_b                               Eopt  -2199.656637
O     4.907602     0.145676    -1.559495
S     3.514025     0.199957    -1.123998
C     3.443170     0.434585     0.643346
C     2.175652     0.564367     1.230556
Bi     0.346534     0.116180    -0.035159
O    -2.352409    -2.547206    -0.224298
C    -2.561872    -1.403574    -0.650745
C    -3.979092    -0.879405    -0.734201
C    -5.057027    -1.738463    -0.486985
C    -6.366343    -1.257478    -0.531910
C    -6.609063     0.087940    -0.823635
C    -5.536364     0.944115    -1.073575
C    -4.227144     0.466734    -1.029262
O    -1.656881    -0.578450    -1.048408
C     1.357825    -1.500222    -1.206810
C     0.698452    -2.679373    -1.504739
C     1.426504    -3.724334    -2.079998
C     2.794453    -3.595014    -2.325678
C     3.454025    -2.406859    -2.005945
C     2.722806    -1.364439    -1.449628
C    -0.317728     2.093692    -0.764501
C    -0.048934     3.190544     0.056851
C    -0.447952     4.458913    -0.365803
C    -1.095694     4.614727    -1.589329
C    -1.338886     3.507736    -2.402531
C    -0.957203     2.233568    -1.988124
C    -1.997966     0.632401     2.199918
C    -2.719617     0.233621     3.297278
C    -2.363542    -0.985657     3.923858
C    -1.333708    -1.762020     3.441914
C    -0.613111    -1.336093     2.283579
O     0.333541    -1.937904     1.711574
C     2.102491     0.833496     2.591778
C     3.277285     0.978867     3.336972
C     4.524437     0.830697     2.740250
C     4.616837     0.554144     1.377663
O     2.602873     1.210177    -1.690623
H    -4.855894    -2.777425    -0.251065
H    -7.195422    -1.932129    -0.340326
H    -7.629026     0.459759    -0.858957
H    -3.389973     1.124915    -1.218520
H    -0.353162    -2.797966    -1.265854
H     0.924185    -4.649130    -2.327669
H     3.353623    -4.412663    -2.772227
H     4.520205    -2.288929    -2.197939
H     0.458900     3.070553     1.012362
H    -0.259747     5.320917     0.265401
H    -1.835062     3.628765    -3.361508
H    -1.165377     1.369102    -2.615294
H    -2.204014     1.548054     1.652949
H    -3.532729     0.844404     3.669571
H    -2.914187    -1.315703     4.793088
H    -1.061068    -2.701284     3.907624
H     1.139909     0.928954     3.083526
H     3.205853     1.202321     4.397803
H     5.431086     0.937667     3.324769
H     5.580147     0.441725     0.887563
H    -5.723665     1.995086    -1.291931
N    -0.984812    -0.134681     1.736254
H    -1.401529     5.601924    -1.918405
60
Int-Bz-N-bound-3_d                               Eopt  -2199.656793
O     4.904976     0.874905     1.379343
S     3.511115     0.868768     0.929247
C     2.581148    -0.224992     2.003220
C     1.227458    -0.499302     1.772416
C     0.519678    -1.259773     2.694965
C     1.160476    -1.730181     3.845420
C     2.506442    -1.457218     4.064457
C     3.226892    -0.700524     3.140400
Bi     0.260347    -0.083503    -0.203621
O    -0.822218     1.064979    -2.019788
C    -0.741161     2.205821    -1.434466
C     0.007726     3.245772     0.569991
C    -0.487529     4.465995     0.168227
C    -1.112660     4.551654    -1.091985
C    -1.243224     3.443127    -1.902865
O    -1.796118     0.333697     0.811849
C    -2.723305    -0.501684     1.150545
C    -4.126658    -0.015887     0.877106
C    -4.343858     1.191598     0.204943
C    -5.641992     1.624726    -0.057350
C    -6.731347     0.854575     0.352719
C    -6.519221    -0.350901     1.024010
C    -5.220968    -0.784908     1.283866
O    -2.535145    -1.609612     1.665389
C     2.217943    -0.053793    -1.338957
C     2.213324    -0.494891    -2.658898
C     3.416158    -0.690039    -3.342618
C     4.632623    -0.467485    -2.703421
C     4.657141    -0.034841    -1.378411
C     3.449744     0.172264    -0.716859
C    -0.593012    -1.969711    -0.999785
C     0.120579    -3.138914    -0.758849
C    -0.388859    -4.343101    -1.249510
C    -1.585417    -4.355785    -1.965737
C    -2.280759    -3.168479    -2.198888
C    -1.785037    -1.957885    -1.713418
O     2.775434     2.139430     0.882657
H    -0.528728    -1.496162     2.516240
H     0.600125    -2.318772     4.565211
H     3.003893    -1.829597     4.953998
H     4.275508    -0.475714     3.303395
H     0.508562     3.086778     1.517513
H    -0.391688     5.331255     0.812709
H    -1.505250     5.506286    -1.429764
H    -1.731630     3.487136    -2.869040
H    -3.489376     1.782406    -0.110281
H    -7.743511     1.192363     0.149275
H    -7.365494    -0.952099     1.343412
H    -5.044990    -1.722376     1.802033
H     1.273330    -0.698798    -3.165228
H     3.397384    -1.025728    -4.374767
H     5.566585    -0.629731    -3.231465
H     5.597766     0.143529    -0.868132
H     1.054019    -3.129232    -0.201091
H     0.151828    -5.267212    -1.068828
H    -3.211244    -3.180334    -2.758417
H    -2.323008    -1.031865    -1.890915
H    -1.977871    -5.294661    -2.344499
H    -5.804156     2.562247    -0.581276
N    -0.112588     2.176023    -0.233532
60
Int-Bz-N-bound-3_f                               Eopt  -2199.657474
O     1.938402    -2.677290     0.440112
S     2.829995    -1.735095     1.130524
C     1.813989    -0.829132     2.295717
C     0.657127    -0.169799     1.871901
Bi     0.284421     0.313928    -0.283806
O    -1.991334     0.293026     0.005607
C    -2.628908    -0.694929     0.554804
C    -4.125336    -0.514078     0.606162
C    -4.731517     0.640546     0.101496
C    -6.116933     0.786446     0.157771
C    -6.903686    -0.221150     0.717769
C    -6.301609    -1.374802     1.222895
C    -4.917555    -1.520429     1.167060
O    -2.099420    -1.709447     1.013679
C     2.473490     0.166909    -0.851593
C     2.949841     0.999128    -1.860118
C     4.321166     1.083118    -2.116180
C     5.226173     0.354570    -1.348981
C     4.767663    -0.474516    -0.326055
C     3.397357    -0.560831    -0.095384
C     0.017024     2.517998    -0.306814
C     0.860400     3.269062     0.508384
C     0.734572     4.659633     0.508443
C    -0.220568     5.273751    -0.300600
C    -1.053851     4.504408    -1.114046
C    -0.939399     3.113926    -1.122758
C    -0.494507    -2.894196    -1.330733
C    -0.888618    -3.664527    -2.402828
C    -1.079174    -3.033534    -3.648086
C    -0.884420    -1.674998    -3.795779
C    -0.490310    -0.925814    -2.662667
O    -0.292930     0.343474    -2.609884
C    -0.162193     0.434371     2.818043
C     0.165350     0.363619     4.173708
C     1.321700    -0.294522     4.583643
C     2.156913    -0.895842     3.643933
O     3.995132    -2.259700     1.847639
H    -4.114438     1.420671    -0.331949
H    -6.582261     1.684805    -0.235978
H    -7.982823    -0.107421     0.760771
H    -4.439463    -2.413130     1.556653
H     2.257225     1.591659    -2.452022
H     4.679303     1.728286    -2.912648
H     6.291397     0.428530    -1.541979
H     5.461690    -1.047261     0.279023
H     1.606824     2.792902     1.139064
H     1.384056     5.257026     1.141235
H    -1.796031     4.984542    -1.745353
H    -1.584077     2.513599    -1.755478
H    -0.329879    -3.291899    -0.339058
H    -1.048762    -4.728451    -2.276858
H    -1.387729    -3.622479    -4.505894
H    -1.031798    -1.168274    -4.742163
H    -1.058298     0.965850     2.509434
H    -0.485462     0.829662     4.906785
H     1.578901    -0.343075     5.636546
H     3.058015    -1.415705     3.951342
H    -0.315136     6.356216    -0.299197
H    -6.911207    -2.160900     1.659913
N    -0.297256    -1.573777    -1.486649
60
Int-Bz-O-bound-1_a_stable                        Eopt  -2199.662209
O    -2.711720    -4.039001    -0.022759
S    -2.408467    -2.608861     0.085941
C    -1.382479    -2.174299    -1.327893
C    -0.722820    -0.949372    -1.475315
C    -0.157895    -0.609156    -2.696415
C    -0.235528    -1.497911    -3.769660
C    -0.860732    -2.730466    -3.615422
C    -1.442958    -3.068840    -2.396665
Bi    -0.343265     0.357335     0.294161
O    -2.415176     1.244524     0.345751
C    -2.469463     2.025512    -0.706276
C    -1.269962     2.949269    -2.475526
C    -2.370575     3.656936    -2.924588
C    -3.573914     3.523319    -2.213613
C    -3.640001     2.707328    -1.099176
O     1.962093     0.894748    -1.199999
C     2.442078    -0.065439    -0.565991
C     3.852715    -0.510914    -0.791670
C     4.386095    -1.579991    -0.064562
C     5.701255    -1.983845    -0.282350
C     6.487634    -1.321965    -1.226431
C     5.957709    -0.254590    -1.953431
C     4.643355     0.150802    -1.736379
O     1.753327    -0.707074     0.312341
C    -0.818506    -1.162093     1.873860
C    -0.256781    -0.994513     3.138066
C    -0.355296    -2.001797     4.099856
C    -0.995377    -3.199669     3.797562
C    -1.560161    -3.388534     2.538234
C    -1.472162    -2.367005     1.594182
C     0.548706     2.085840     1.385295
C    -0.185388     3.259555     1.493129
C     0.360469     4.318348     2.221512
C     1.608934     4.187212     2.826880
C     2.320295     2.993770     2.712657
C     1.791841     1.925586     1.986664
O    -3.525718    -1.660092     0.101181
H     0.358185     0.336339    -2.813086
H     0.205796    -1.222242    -4.722153
H    -0.908700    -3.429807    -4.443550
H    -1.953898    -4.017520    -2.274074
H    -0.310407     3.006431    -2.981972
H    -2.297650     4.290904    -3.800682
H    -4.459463     4.062073    -2.538471
H    -4.552808     2.583597    -0.527533
H     3.767915    -2.089153     0.667456
H     7.513054    -1.637594    -1.395592
H     6.568932     0.260900    -2.688124
H     4.221201     0.979884    -2.295095
H     0.269750    -0.077463     3.387479
H     0.079961    -1.848865     5.082483
H    -1.061434    -3.989730     4.538433
H    -2.068240    -4.314948     2.293512
H    -1.159790     3.374094     1.033748
H    -0.199062     5.244328     2.310922
H     3.290208     2.884023     3.187868
H     2.346434     0.997101     1.908828
H     2.026919     5.015175     3.391119
H     6.112770    -2.814254     0.283468
N    -1.321738     2.155193    -1.395248
60
Int-Bz-O-bound-1_b                               Eopt  -2199.649622
O    -2.664878    -2.539850    -0.471325
S    -1.459252    -3.183247     0.054435
C    -0.118367    -2.888223    -1.117708
C     0.400327    -1.627234    -1.444182
C     1.314216    -1.500153    -2.481124
C     1.718399    -2.631749    -3.193247
C     1.225492    -3.885797    -2.855146
C     0.305094    -4.016840    -1.817605
Bi    -0.137970     0.130615    -0.186883
O    -1.957843     0.243295    -1.457534
C    -2.992304     0.993646    -1.104348
C    -3.838566     0.596779    -0.046155
C    -4.895644     1.414945     0.311723
C    -5.104271     2.607151    -0.390021
O     1.980546     0.081170     0.784881
C     2.708762     0.650643    -0.107187
C     4.162522     0.824762     0.181427
C     4.986378     1.437221    -0.768335
C     6.344231     1.602043    -0.508968
C     6.882764     1.156022     0.699109
C     6.062327     0.544746     1.648361
C     4.703809     0.378590     1.391443
O     2.215645     1.045686    -1.186972
C    -0.705744    -1.014035     1.647014
C    -0.467728    -0.435691     2.891990
C    -0.600196    -1.190260     4.058731
C    -0.940159    -2.537437     3.988798
C    -1.152941    -3.138767     2.750505
C    -1.037221    -2.371831     1.593302
C    -0.383727     2.312077     0.172486
C     0.215144     3.239720    -0.669877
C    -0.097412     4.588064    -0.489081
C    -0.997306     4.977977     0.501880
C    -1.592109     4.023901     1.325695
C    -1.292233     2.670625     1.164020
O    -1.495052    -4.625337     0.309386
H     1.725764    -0.529578    -2.730357
H     2.428075    -2.521825    -4.006917
H     1.548715    -4.768494    -3.396770
H    -0.089915    -4.991555    -1.553234
H    -3.636078    -0.339668     0.463035
H    -5.553143     1.132001     1.129119
H    -5.917595     3.280313    -0.141639
H     4.557124     1.779996    -1.704167
H     7.942204     1.284780     0.900713
H     6.481216     0.197630     2.587963
H     4.059311    -0.095809     2.124075
H    -0.163613     0.603836     2.966492
H    -0.422785    -0.720566     5.021002
H    -1.032437    -3.128020     4.894215
H    -1.405036    -4.191247     2.681543
H     0.906690     2.933804    -1.445470
H     0.361741     5.329899    -1.135186
H    -2.297874     4.322404     2.094607
H    -1.772893     1.932735     1.797016
H    -1.239728     6.028531     0.629169
H     6.982356     2.077469    -1.247652
N    -3.199621     2.129333    -1.788875
C    -4.234691     2.904564    -1.430651
H    -4.365635     3.816441    -2.009684
60
Int-Bz-O-bound-1_c                               Eopt  -2199.656264
O     2.203520    -3.588865     1.500688
S     1.211463    -2.560486     1.172265
C     1.418717    -2.160332    -0.570085
C     0.773354    -1.088462    -1.198392
C     0.873016    -0.922801    -2.574318
C     1.609697    -1.833775    -3.325069
C     2.261225    -2.897419    -2.700766
C     2.164592    -3.065089    -1.323119
Bi    -0.036247     0.572884     0.017041
O     1.556582     1.885878    -0.867883
C     2.773758     1.440106    -1.135128
C     4.515700     0.012773    -0.643712
C     5.296712     0.479007    -1.691209
C     4.759026     1.493175    -2.496917
C     3.487739     1.976875    -2.228518
O    -1.972621    -0.535201     0.553335
C    -2.649759    -0.513271    -0.545432
C    -4.013367    -1.120033    -0.514169
C    -4.501303    -1.712059     0.654281
C    -5.779889    -2.265405     0.672513
C    -6.569431    -2.233989    -0.474752
C    -6.084122    -1.644062    -1.642232
C    -4.811054    -1.085622    -1.662589
O    -2.190392    -0.002904    -1.588071
C     0.968544     0.122714     1.941030
C     1.200803     1.171220     2.824114
C     2.034629     0.979802     3.927269
C     2.659065    -0.245470     4.131534
C     2.436640    -1.303004     3.248162
C     1.589760    -1.109805     2.163684
C    -1.193769     2.454452     0.156055
C    -2.113566     2.536045     1.198016
C    -2.860420     3.705411     1.322909
C    -2.683376     4.752946     0.416681
C    -1.755732     4.639524    -0.617562
C    -0.992327     3.478123    -0.760692
O    -0.209436    -2.861048     1.373591
H     0.396687    -0.078708    -3.063648
H     1.683028    -1.704924    -4.401932
H     2.848104    -3.598069    -3.287517
H     2.662898    -3.889808    -0.832932
H     4.889028    -0.773388     0.012148
H     6.283878     0.071328    -1.878885
H     5.327289     1.891149    -3.335270
H     3.029047     2.752356    -2.834894
H    -3.878556    -1.729225     1.544566
H    -7.566598    -2.665171    -0.459762
H    -6.700082    -1.617394    -2.537891
H    -4.422284    -0.626598    -2.566821
H     0.749273     2.142395     2.654791
H     2.205917     1.798931     4.619159
H     3.317791    -0.389488     4.979012
H     2.919132    -2.262018     3.400253
H    -2.257840     1.719400     1.895994
H    -3.580272     3.796728     2.129542
H    -1.619265     5.453392    -1.325545
H    -0.261176     3.389605    -1.554415
H    -3.270388     5.657973     0.519054
H    -6.158304    -2.727913     1.582662
N     3.291063     0.482221    -0.358736
60
Int-Bz-O-bound-1_d                               Eopt  -2199.659043
O     2.859155    -2.293155    -0.270234
S     1.628971    -2.984416     0.127313
C     1.033489    -2.159483     1.601934
C     0.720591    -0.799567     1.601628
C     0.437171    -0.157500     2.801469
C     0.476208    -0.877411     3.995968
C     0.773663    -2.238070     3.989122
C     1.057491    -2.887541     2.790203
Bi     0.322618     0.271359    -0.291447
O     2.264830     0.530406    -1.355878
C     3.181052     1.094655    -0.595451
C     4.478033     1.352925    -1.086939
C     5.393352     1.945907    -0.236364
C     5.019296     2.276402     1.074419
O    -1.849869    -0.041123     0.469282
C    -2.776372     0.350865    -0.343704
C    -4.182924     0.245549     0.177208
C    -5.251167     0.633071    -0.637421
C    -6.559189     0.545006    -0.166798
C    -6.806673     0.069653     1.122140
C    -5.743306    -0.317582     1.938779
C    -4.434834    -0.230303     1.468097
O    -2.549009     0.795575    -1.476890
C    -0.019347    -1.481642    -1.609769
C    -0.796035    -1.368837    -2.755855
C    -1.116036    -2.511463    -3.492409
C    -0.684749    -3.763892    -3.069876
C     0.095056    -3.884418    -1.921290
C     0.435473    -2.742211    -1.199588
C    -0.074000     2.446885    -0.348331
C    -0.954232     2.980155     0.584244
C    -1.161502     4.360123     0.572644
C    -0.505158     5.162575    -0.360169
C     0.368794     4.594707    -1.286576
C     0.600146     3.218262    -1.284855
O     1.686709    -4.419869     0.410600
H     0.182285     0.898034     2.815474
H     0.262543    -0.370934     4.931882
H     0.791086    -2.798708     4.917753
H     1.303718    -3.943726     2.775186
H     4.730643     1.081962    -2.106147
H     6.400758     2.153019    -0.586348
H     5.715689     2.740162     1.763890
H    -5.047459     1.001998    -1.637629
H    -7.826606     0.001162     1.489358
H    -5.933611    -0.687400     2.941997
H    -3.602691    -0.529191     2.096943
H    -1.173143    -0.401459    -3.066262
H    -1.715947    -2.414453    -4.391673
H    -0.947587    -4.653554    -3.632536
H     0.444371    -4.856657    -1.591409
H    -1.472857     2.354129     1.302667
H    -1.840156     4.801545     1.295893
H     0.877175     5.218267    -2.015434
H     1.287684     2.774751    -1.997170
H    -7.385347     0.846855    -0.803758
H    -0.676182     6.234612    -0.365404
C     3.722465     1.989340     1.467356
N     2.821921     1.414745     0.655742
H     3.376275     2.222591     2.471717
60
Int-Bz-O-bound-2_a                               Eopt  -2199.653995
O    -5.050990    -1.089828     0.093882
S    -3.674512    -0.599493     0.071720
C    -2.754472    -1.415909    -1.220448
C    -1.432428    -1.015225    -1.438641
C    -0.736200    -1.587895    -2.496381
C    -1.358554    -2.539395    -3.310234
C    -2.669864    -2.937976    -3.064211
C    -3.383206    -2.374834    -2.007276
Bi    -0.461249     0.388764     0.078880
O     0.926859     1.155234     1.662196
C     2.240693     1.288480     1.555061
C     4.058218     2.483046     0.802533
C     4.968780     1.579629     1.337034
C     4.460778     0.478778     2.032192
C     3.088950     0.328181     2.146192
O     1.522191     0.072119    -1.028193
C     1.881805    -1.026110    -0.463104
C     3.217202    -1.587062    -0.790168
C     3.613787    -2.801221    -0.221434
C     4.881219    -3.309209    -0.489534
C     5.753651    -2.604272    -1.320980
C     5.357860    -1.392198    -1.888191
C     4.089876    -0.881740    -1.624639
O     1.113482    -1.579684     0.356852
C    -1.558035    -0.554588     1.805403
C    -0.913801    -0.844613     2.999367
C    -1.578897    -1.597355     3.972251
C    -2.867003    -2.075796     3.746572
C    -3.515291    -1.801623     2.542976
C    -2.851108    -1.037912     1.589806
C    -0.776706     2.441036    -0.701227
C    -0.482695     3.540263     0.096355
C    -0.704376     4.815692    -0.426099
C    -1.199290     4.968430    -1.721039
C    -1.481284     3.849206    -2.504581
C    -1.275321     2.567170    -1.993706
O    -3.403279     0.839753    -0.107334
H     0.290076    -1.301991    -2.702447
H    -0.807049    -2.973333    -4.138552
H    -3.143131    -3.682976    -3.695262
H    -4.409101    -2.665376    -1.805427
H     4.411145     3.359062     0.261880
H     6.035272     1.733943     1.213774
H     5.129666    -0.257046     2.469890
H     2.648805    -0.519274     2.660348
H     2.930667    -3.334614     0.431459
H     6.744172    -2.999819    -1.525670
H     6.038336    -0.843381    -2.531867
H     3.776717     0.064495    -2.052871
H     0.095190    -0.486737     3.169561
H    -1.077364    -1.813916     4.910393
H    -3.372472    -2.663396     4.505783
H    -4.520176    -2.163467     2.351057
H    -0.076216     3.411867     1.093403
H    -0.483955     5.687768     0.182109
H    -1.864086     3.967987    -3.513605
H    -1.504773     1.696287    -2.601566
H    -1.364183     5.963788    -2.122473
H     5.191042    -4.251357    -0.048024
N     2.727922     2.355047     0.901609
60
Int-Bz-O-bound-2_b                               Eopt  -2199.654000
O     5.006487    -1.292682    -0.001761
S     3.652169    -0.745936    -0.050223
C     2.799417    -1.084350     1.480400
C     1.514818    -0.556618     1.646717
C     0.877092    -0.749523     2.866429
C     1.519383    -1.455518     3.888329
C     2.791791    -1.987215     3.695459
C     3.446386    -1.804832     2.478323
Bi     0.493528     0.386112    -0.167357
O    -0.948824     0.858056    -1.830141
C    -2.246742     0.610628    -1.901491
C    -3.178128     1.490779    -1.310667
C    -4.529772     1.204382    -1.402924
C    -4.938225     0.056150    -2.087462
C    -3.953068    -0.740238    -2.658275
O    -1.446114     0.702679     1.207620
C    -1.901037    -0.450548     0.933613
C    -3.247841    -0.862931     1.396394
C    -4.001826    -0.005300     2.203749
C    -5.284556    -0.375596     2.595297
C    -5.816511    -1.596870     2.177035
C    -5.064866    -2.451403     1.369503
C    -3.779962    -2.086487     0.977888
O    -1.197504    -1.237764     0.229025
C     1.419679    -1.096687    -1.581868
C     0.667208    -1.689575    -2.584564
C     1.223193    -2.739851    -3.322884
C     2.507076    -3.204773    -3.049270
C     3.261904    -2.623413    -2.030672
C     2.705517    -1.571286    -1.312710
C     0.895949     2.569349    -0.006291
C     0.366226     3.453773    -0.938409
C     0.612861     4.817963    -0.770003
C     1.364078     5.268860     0.314709
C     1.877305     4.361036     1.241095
C     1.646268     2.993722     1.085071
O     3.442431     0.693866    -0.299987
H    -0.118110    -0.352991     3.039192
H     1.013807    -1.592561     4.839239
H     3.280548    -2.540051     4.490853
H     4.441807    -2.203338     2.311186
H    -2.815098     2.362836    -0.777705
H    -5.260313     1.863292    -0.941899
H    -5.985188    -0.212620    -2.176955
H    -4.226477    -1.637365    -3.210271
H    -3.583696     0.946895     2.513018
H    -6.819890    -1.881738     2.479620
H    -5.481223    -3.398863     1.041798
H    -3.190290    -2.738366     0.342011
H    -0.343274    -1.343437    -2.786584
H     0.639258    -3.198902    -4.114696
H     2.926701    -4.021940    -3.626704
H     4.264635    -2.972121    -1.805858
H    -0.229876     3.093125    -1.768819
H     0.211314     5.524909    -1.489754
H     2.459458     4.710918     2.088145
H     2.051430     2.290828     1.807294
H    -5.871845     0.288751     3.221560
H     1.548622     6.331458     0.440751
N    -2.640479    -0.483722    -2.573481
60
Int-Bz-O-bound-2_c                               Eopt  -2199.653745
O     1.070930    -2.776964     0.077253
S    -0.321039    -3.233309     0.090140
C    -1.125853    -2.467294    -1.317344
C    -1.114518    -1.081840    -1.522755
Bi    -0.451066     0.297485     0.149762
O     1.582231     0.131658    -0.883420
C     2.498393    -0.148048    -0.009949
C     3.903104    -0.220915    -0.533376
C     4.181435     0.008485    -1.884127
C     5.492622    -0.064583    -2.349679
C     6.530962    -0.369369    -1.468436
C     6.256363    -0.599415    -0.119501
C     4.946130    -0.526483     0.346625
O     2.245920    -0.336741     1.184814
C    -1.130516    -1.169005     1.739469
C    -1.777401    -0.679228     2.870778
C    -2.354781    -1.555543     3.792045
C    -2.314990    -2.930469     3.577498
C    -1.706362    -3.437346     2.434114
C    -1.118317    -2.551919     1.534172
C     0.377368     2.039257     1.304348
C     0.671199     3.234179     0.659275
C     1.207730     4.283634     1.407613
C     1.437232     4.130251     2.772329
C     1.150760     2.915139     3.396862
C     0.628729     1.851764     2.659933
C    -1.311873     3.079670    -2.335251
C    -2.334769     3.952109    -2.649271
C    -3.524695     3.869477    -1.904020
C    -3.655021     2.934403    -0.894881
C    -2.566335     2.073956    -0.636916
O    -2.577864     1.150814     0.284642
C    -1.619753    -0.578516    -2.712308
C    -2.144924    -1.442521    -3.679101
C    -2.178321    -2.812506    -3.452877
C    -1.663841    -3.331104    -2.268011
O    -0.597519    -4.672801     0.049121
H     3.368918     0.243181    -2.564405
H     5.705177     0.113888    -3.398493
H     7.551931    -0.425591    -1.830949
H     4.719695    -0.704631     1.393760
H    -1.850597     0.389975     3.047529
H    -2.844185    -1.157219     4.674876
H    -2.768551    -3.609953     4.292741
H    -1.688638    -4.504323     2.237337
H     0.505967     3.360714    -0.403787
H     1.445310     5.222600     0.911270
H     1.345650     2.782306     4.455731
H     0.450256     0.899874     3.149505
H    -0.366783     3.088497    -2.868826
H    -2.215505     4.675529    -3.446825
H    -4.348215     4.541679    -2.124674
H    -4.560664     2.846618    -0.305703
H    -1.617941     0.488084    -2.904202
H    -2.532071    -1.029840    -4.604229
H    -2.597410    -3.482489    -4.197115
H    -1.670237    -4.401152    -2.081023
H     1.850689     4.951146     3.349342
H     7.063334    -0.837373     0.567658
N    -1.428446     2.169301    -1.352109
60
Int-Bz-O-bound-2_d                               Eopt  -2199.656860
O     2.534755     1.319311    -0.894197
S     2.242610     2.433767     0.034281
C     0.629625     3.022721    -0.441246
C    -0.342790     2.053920    -0.708899
C    -1.592061     2.489013    -1.137991
C    -1.847164     3.855896    -1.287181
C    -0.865160     4.800868    -0.997525
C     0.393962     4.387531    -0.565119
Bi     0.173469    -0.143841    -0.253364
O    -0.106688    -2.202604     0.643874
C     1.047671    -2.795641     0.868747
C     1.111685    -4.000212     1.602946
C     2.350992    -4.578943     1.807273
C     3.502541    -3.964864     1.293750
O    -1.866288     0.161289     1.477024
C    -2.554593    -0.286530     0.543925
C    -4.028486    -0.469685     0.662275
C    -4.771182    -0.980390    -0.407414
C    -6.148244    -1.143319    -0.280873
C    -6.785563    -0.796852     0.911331
C    -6.045596    -0.286583     1.979366
C    -4.668867    -0.122334     1.856115
O    -2.005319    -0.600376    -0.584352
C     1.228459     0.482936     1.641446
C     1.016645    -0.168654     2.845877
C     1.599130     0.343628     4.007918
C     2.366086     1.506957     3.970233
C     2.563120     2.177409     2.765032
C     1.992710     1.648362     1.611306
C     0.642160    -0.911589    -2.283924
C     0.862259     0.024220    -3.287281
C     1.082202    -0.433539    -4.588055
C     1.068425    -1.800429    -4.861252
C     0.832443    -2.719709    -3.838721
C     0.615000    -2.278518    -2.533068
O     3.183108     3.543920     0.162717
H    -2.376785     1.773348    -1.362674
H    -2.824946     4.181173    -1.629386
H    -1.074219     5.859627    -1.110286
H     1.174845     5.106925    -0.340420
H     0.199475    -4.442537     1.988347
H     2.428596    -5.506520     2.367554
H     4.487896    -4.393131     1.439418
H    -4.268800    -1.248068    -1.330951
H    -7.859649    -0.925099     1.008627
H    -6.541902    -0.017143     2.906655
H    -4.083409     0.273680     2.679515
H     0.400419    -1.059925     2.892147
H     1.442556    -0.171401     4.950622
H     2.810098     1.897360     4.879853
H     3.153699     3.086531     2.717052
H     0.872038     1.089769    -3.079285
H     1.262802     0.283641    -5.382878
H     0.814658    -3.784127    -4.052101
H     0.425560    -2.994847    -1.741447
H     1.238502    -2.150939    -5.874728
H    -6.723977    -1.540379    -1.111291
N     2.150078    -2.209104     0.376101
C     3.343611    -2.783165     0.588412
H     4.201673    -2.263019     0.168717
60
Int-Bz-O-bound-2_e                               Eopt  -2199.651150
O     2.792560    -1.133530    -1.016888
S     2.489845    -2.427545    -0.376443
C     2.158088    -2.035254     1.330119
C     1.333292    -0.942378     1.606427
C     1.097569    -0.585008     2.926317
C     1.705424    -1.313266     3.954023
C     2.525543    -2.401165     3.666415
C     2.755757    -2.776211     2.342859
Bi     0.167897     0.002551    -0.068710
O    -0.360899     1.672130     1.360083
C     0.284733     2.823591     1.252715
C     1.492936     3.032165     1.953158
C     2.152496     4.242102     1.817876
C     1.604630     5.227802     0.991845
O    -1.838296    -0.629336     1.033844
C    -2.572982    -0.027663     0.193980
C    -4.048486    -0.023840     0.351992
C    -4.849058     0.623251    -0.595237
C    -6.232938     0.622824    -0.447363
C    -6.817613    -0.022419     0.643480
C    -6.019075    -0.668285     1.588775
C    -4.634783    -0.670594     1.445055
O    -2.034540     0.559049    -0.796382
C    -0.102176    -1.991311    -1.151711
C    -1.284711    -2.362300    -1.780995
C    -1.426000    -3.650242    -2.306670
C    -0.398142    -4.582181    -2.193229
C     0.795496    -4.228165    -1.566836
C     0.926045    -2.936800    -1.067198
C     1.046772     1.457932    -1.502860
C     0.274660     1.843633    -2.591378
C     0.796002     2.794416    -3.471651
C     2.054975     3.346630    -3.241699
C     2.810329     2.943838    -2.139641
C     2.310480     1.986120    -1.257845
O     3.451604    -3.525387    -0.453564
H     0.447060     0.253479     3.151726
H     1.528277    -1.026485     4.985903
H     2.990071    -2.962366     4.470415
H     3.394956    -3.619127     2.101228
H     1.889820     2.235426     2.573665
H     3.087266     4.417147     2.343243
H     2.089933     6.187310     0.849618
H    -4.384814     1.122243    -1.439351
H    -7.897588    -0.021429     0.757750
H    -6.475391    -1.169021     2.436971
H    -4.005435    -1.169417     2.174639
H    -2.106599    -1.660472    -1.875911
H    -2.352252    -3.922497    -2.803247
H    -0.518248    -5.582717    -2.595311
H     1.613688    -4.935564    -1.478255
H    -0.715377     1.431998    -2.759575
H     0.208872     3.105805    -4.330194
H     3.791124     3.373788    -1.959998
H     2.899322     1.670704    -0.403392
H    -6.855167     1.124981    -1.181609
H     2.450012     4.094096    -3.923000
C     0.405003     4.941516     0.351995
H    -0.059761     5.682586    -0.295278
N    -0.248827     3.777527     0.470414
60
Int-Bz-O-bound-3_a                               Eopt  -2199.654879
O    -3.038320     0.852526    -2.279699
S    -3.718789     0.123975    -1.204180
C    -3.387738     0.994747     0.327525
C    -2.078063     1.189590     0.776918
Bi    -0.323772     0.030979    -0.040874
O     1.593248    -0.690765    -1.120737
C     2.468382    -1.556440    -0.718204
C     3.899047    -1.080428    -0.800587
C     4.944185    -1.960517    -0.504997
C     6.265366    -1.519689    -0.544297
C     6.549837    -0.193117    -0.873386
C     5.509721     0.690083    -1.166341
C     4.189174     0.247217    -1.133301
O     2.209418    -2.687574    -0.294861
C    -1.558651    -1.629134    -0.881909
C    -0.984014    -2.893084    -0.937858
C    -1.781533    -4.006956    -1.216807
C    -3.149572    -3.860165    -1.419087
C    -3.735303    -2.595756    -1.358520
C    -2.935844    -1.487592    -1.093251
C     0.535651    -0.688285     1.876610
C     1.846680    -0.394662     2.229332
C     2.326640    -0.847986     3.458466
C     1.496372    -1.580535     4.307510
C     0.182929    -1.865424     3.935014
C    -0.309977    -1.415582     2.708355
C     1.980191     2.837294     0.626489
C     2.585837     3.896548    -0.019479
C     2.269973     4.118286    -1.370823
C     1.373392     3.299396    -2.031356
C     0.800402     2.235676    -1.307319
O    -0.050479     1.377862    -1.801527
C    -1.870803     1.968414     1.911516
C    -2.952428     2.555362     2.572313
C    -4.250686     2.344930     2.116115
C    -4.477159     1.557456     0.988385
O    -5.166287    -0.086544    -1.298741
H     4.712187    -2.987734    -0.241713
H     7.073198    -2.208679    -0.315700
H     7.579660     0.151245    -0.900454
H     3.374552     0.927510    -1.359463
H     0.083249    -3.015485    -0.754791
H    -1.325787    -4.991010    -1.265705
H    -3.769021    -4.726519    -1.626871
H    -4.800120    -2.469553    -1.522136
H     2.499119     0.166481     1.567256
H     3.349896    -0.628473     3.747722
H    -0.462515    -2.436788     4.595156
H    -1.335321    -1.635124     2.420202
H     2.175298     2.602321     1.668008
H     3.286229     4.531824     0.509386
H     2.734848     4.941253    -1.905465
H     1.111418     3.447461    -3.072191
H    -0.864534     2.118048     2.295807
H    -2.776158     3.168851     3.450370
H    -5.092619     2.791098     2.635205
H    -5.484544     1.385109     0.624672
N     1.115750     2.034228    -0.015644
H     1.875149    -1.931834     5.262510
H     5.726619     1.723602    -1.420501
60
Int-Bz-O-bound-3_c                               Eopt  -2199.654488
O    -1.940072    -2.087774    -2.089778
S    -3.069301    -1.483892    -1.369803
C    -2.804666    -1.813033     0.371702
C    -1.624855    -1.426483     1.016999
Bi    -0.277471     0.158958     0.194123
O     1.670724    -2.887663     0.989291
C     2.160711    -1.759287     0.978296
C     3.594824    -1.546832     0.549544
C     4.359673    -2.630017     0.103620
C     5.664699    -2.431551    -0.343256
C     6.214450    -1.147257    -0.349753
C     5.456664    -0.064583     0.103941
C     4.154845    -0.265344     0.551908
O     1.533793    -0.673191     1.321892
C    -1.831927     1.009923    -1.207027
C    -1.761428     2.365044    -1.518342
C    -2.794074     2.982769    -2.223805
C    -3.919215     2.255745    -2.601262
C    -4.011369     0.900043    -2.291787
C    -2.966526     0.289668    -1.602851
C    -0.204256     1.744435     1.741817
C    -1.414037     2.158240     2.294212
C    -1.400965     3.166154     3.256944
C    -0.190789     3.743545     3.646791
C     1.009948     3.320306     3.079304
C     1.012033     2.308502     2.114560
C     2.293722     2.313400    -1.285818
C     3.290285     2.297900    -2.243462
C     3.457203     1.129827    -3.005410
C     2.652861     0.025642    -2.798417
C     1.670939     0.111524    -1.793706
O     0.858219    -0.860554    -1.461698
C    -1.408396    -1.821379     2.330780
C    -2.360344    -2.602713     2.994330
C    -3.535487    -2.971301     2.347537
C    -3.763920    -2.578351     1.026979
O    -4.431734    -1.905407    -1.707035
H     3.924169    -3.622847     0.101653
H     6.254148    -3.274856    -0.692300
H     7.229993    -0.991317    -0.703475
H     3.558132     0.570956     0.898498
H    -0.899866     2.949348    -1.207030
H    -2.721722     4.037848    -2.466744
H    -4.727927     2.738224    -3.142060
H    -4.883024     0.322799    -2.583647
H    -2.355404     1.708393     1.985351
H    -2.334795     3.500352     3.700619
H     1.948402     3.770345     3.385582
H     1.945377     1.967166     1.678831
H     2.098532     3.180328    -0.661121
H     3.915294     3.166555    -2.394469
H     4.234690     1.088699    -3.764798
H     2.769503    -0.890842    -3.367575
H    -0.497234    -1.527826     2.846063
H    -2.177283    -2.914007     4.017193
H    -4.277316    -3.573486     2.862771
H    -4.673630    -2.870883     0.512717
H     5.878323     0.939400     0.099208
H    -0.185996     4.528930     4.399626
N     1.512212     1.239291    -1.083971
60
Int-Bz-O-bound-3_d                               Eopt  -2199.661294
O     2.815400    -1.189549    -1.406160
S     3.670690    -0.363644    -0.533015
C     3.174568    -0.766677     1.134406
C     1.806297    -0.809183     1.422441
Bi     0.344282    -0.012099    -0.126945
O    -1.283926     1.119959    -1.350107
C    -2.270774     1.881910    -0.993924
C    -3.583467     1.177157    -0.741074
C    -4.605096     1.832234    -0.047385
C    -5.811738     1.183045     0.206538
C    -6.012838    -0.121099    -0.248889
C    -4.999330    -0.777187    -0.948326
C    -3.785922    -0.134103    -1.182762
O    -2.198887     3.109170    -0.887544
C     1.758390     1.575110    -0.839061
C     1.306835     2.858628    -1.107055
C     2.240829     3.869170    -1.358309
C     3.607591     3.602961    -1.323500
C     4.066268     2.316051    -1.042804
C     3.130362     1.315111    -0.807739
C    -0.278672    -1.753474    -1.344405
C    -0.367353    -2.968849    -0.677816
C    -0.781267    -4.092529    -1.396508
C    -1.087879    -3.980375    -2.752011
C    -0.984479    -2.748158    -3.399340
C    -0.580174    -1.614341    -2.693599
C    -2.510891    -1.169852     1.724808
C    -3.416769    -0.792121     2.693930
C    -3.246982     0.460959     3.310640
C    -2.205056     1.295496     2.954099
C    -1.324234     0.853980     1.945447
O    -0.318604     1.517800     1.463822
C     1.415107    -1.198050     2.698773
C     2.377228    -1.542074     3.653249
C     3.734555    -1.479914     3.348470
C     4.146611    -1.085214     2.076428
O     5.125864    -0.439154    -0.650892
H    -4.442194     2.847990     0.299546
H    -6.595620     1.693976     0.758109
H    -6.955493    -0.625214    -0.055669
H    -2.985725    -0.646210    -1.707331
H     0.240216     3.071063    -1.117340
H     1.891300     4.873719    -1.576071
H     4.323084     4.395789    -1.515261
H     5.127650     2.091712    -1.016870
H    -0.124149    -3.054218     0.378364
H    -0.862319    -5.050799    -0.892638
H    -1.223103    -2.663197    -4.455211
H    -0.515032    -0.651468    -3.188758
H    -2.572190    -2.116699     1.197823
H    -4.237242    -1.447131     2.960974
H    -3.948926     0.782189     4.074484
H    -2.060249     2.268172     3.408870
H     0.363528    -1.240030     2.966085
H     2.058244    -1.854086     4.642990
H     4.476019    -1.740084     4.096607
H     5.199505    -1.035624     1.818466
N    -1.499109    -0.357906     1.379403
H    -1.409156    -4.856482    -3.307138
H    -5.149910    -1.792958    -1.302463
60
Int-Bz-O-bound-3_e                               Eopt  -2199.661788
O     1.886145     1.211937    -2.122289
S     2.649296    -0.051375    -2.133639
C     3.360093    -0.200252    -0.503676
C     2.529770     0.053080     0.592405
C     3.090414     0.000160     1.864122
C     4.447184    -0.298286     2.021818
C     5.251414    -0.560200     0.914822
C     4.708242    -0.514958    -0.368153
Bi     0.283151     0.328839     0.245455
O    -0.047023     0.464709     2.517722
C    -0.121604    -0.803121     2.797807
C    -0.009487    -2.945688     1.844021
C    -0.191961    -3.551946     3.071735
C    -0.347369    -2.728331     4.200279
C    -0.314020    -1.351062     4.082869
O    -1.995007     0.022762     0.410752
C    -2.652934     0.330819    -0.663975
C    -4.121680     0.009922    -0.627802
C    -4.699194    -0.595787     0.492842
C    -6.061211    -0.889136     0.504433
C    -6.852316    -0.578652    -0.602523
C    -6.278960     0.025801    -1.722583
C    -4.917425     0.318774    -1.735164
O    -2.135342     0.847002    -1.660780
C     0.291565    -1.218094    -1.401183
C    -0.697319    -2.188727    -1.472350
C    -0.563550    -3.244663    -2.377775
C     0.561421    -3.345706    -3.193163
C     1.569034    -2.386657    -3.114679
C     1.415254    -1.331565    -2.220757
C     0.051893     2.547739     0.229954
C    -1.177854     3.118725     0.536017
C    -1.264197     4.508639     0.623154
C    -0.133612     5.298371     0.413406
C     1.092844     4.703120     0.123663
C     1.195558     3.313096     0.034524
O     3.673970    -0.275991    -3.151776
H     2.479758     0.191908     2.741227
H     4.873930    -0.329468     3.019693
H     6.302267    -0.797020     1.045321
H     5.319324    -0.710522    -1.243399
H     0.116329    -3.512501     0.926143
H    -0.214468    -4.632190     3.151994
H    -0.494136    -3.177339     5.178309
H    -0.427535    -0.695323     4.938184
H    -4.077980    -0.834460     1.349766
H    -7.914124    -0.807231    -0.592502
H    -6.892771     0.268238    -2.585021
H    -4.460431     0.787806    -2.600695
H    -1.567116    -2.143100    -0.824964
H    -1.345283    -3.995664    -2.436265
H     0.658671    -4.171266    -3.890381
H     2.453318    -2.448380    -3.740587
H    -2.056290     2.510094     0.717184
H    -2.218451     4.969578     0.859711
H     1.976573     5.313949    -0.033909
H     2.153465     2.855695    -0.190374
H    -0.208200     6.379437     0.482216
H    -6.505602    -1.359626     1.376487
N     0.019514    -1.610011     1.729108
60
Int-Bz-O-bound-3_f                               Eopt  -2199.653359
O    -2.151520     1.378690    -2.484219
S    -3.043835     1.567608    -1.335318
C    -3.410634    -0.057272    -0.673103
C    -2.381308    -0.909585    -0.260850
Bi    -0.265456    -0.178364     0.082427
O     1.960980     2.017291    -1.289804
C     2.542066     1.199258    -0.578649
C     4.046586     1.206085    -0.459568
C     4.782625     2.174716    -1.148590
C     6.172050     2.200983    -1.052318
C     6.835264     1.257546    -0.265757
C     6.104999     0.288657     0.423626
C     4.715036     0.262803     0.327645
O     1.963222     0.278489     0.134419
C    -0.874577     1.955141     0.366922
C    -0.124284     2.721146     1.251500
C    -0.590000     3.972247     1.660915
C    -1.814016     4.450952     1.202132
C    -2.579497     3.687165     0.322924
C    -2.101824     2.445362    -0.088672
C     0.062548    -0.923711     2.149560
C    -0.918741    -0.636496     3.094448
C    -0.759552    -1.110752     4.398241
C     0.366251    -1.861334     4.735706
C     1.339519    -2.140418     3.775321
C     1.192306    -1.670139     2.469510
C     0.986027    -3.605414    -0.596354
C     1.431415    -4.393460    -1.638961
C     1.491984    -3.822088    -2.922067
C     1.112514    -2.509603    -3.131027
C     0.667555    -1.770075    -2.016636
O     0.274581    -0.525278    -2.066906
C    -2.707418    -2.199375     0.146182
C    -4.035756    -2.631848     0.125459
C    -5.048988    -1.767888    -0.280578
C    -4.741262    -0.468564    -0.681034
O    -4.311386     2.277717    -1.528899
H     4.256815     2.903584    -1.757246
H     6.737705     2.956421    -1.589776
H     7.918679     1.277608    -0.190362
H     4.141454    -0.487524     0.861634
H     0.824695     2.352337     1.630786
H     0.006374     4.567523     2.345129
H    -2.178380     5.420339     1.525885
H    -3.532830     4.050791    -0.045272
H    -1.800841    -0.055598     2.835198
H    -1.517468    -0.893361     5.144738
H     2.216404    -2.724033     4.039389
H     1.951386    -1.882631     1.723810
H     0.912959    -3.972781     0.422812
H     1.725395    -5.421403    -1.463220
H     1.840693    -4.416708    -3.761291
H     1.148184    -2.045204    -4.109332
H    -1.929975    -2.877250     0.490016
H    -4.275411    -3.643957     0.436500
H    -6.081921    -2.100062    -0.287243
H    -5.521735     0.214601    -0.998634
N     0.619333    -2.328987    -0.795461
H     0.485955    -2.229899     5.750055
H     6.618365    -0.446868     1.035983
60
Int-Bz-O-bound-3_g                               Eopt  -2199.654711
O     1.879111    -2.094034    -2.067268
S     3.033782    -1.526800    -1.364199
C     2.975975     0.251282    -1.599381
C     1.856100     0.991077    -1.204242
Bi     0.288307     0.160425     0.194030
O    -1.690695    -2.875313     1.062833
C    -2.172981    -1.744461     1.003582
C    -3.599507    -1.540781     0.555094
C    -4.354602    -2.636618     0.122081
C    -5.657098    -2.458454    -0.334850
C    -6.220401    -1.180429    -0.357329
C    -5.476259    -0.084515     0.077733
C    -4.169139    -0.263482     0.529230
O    -1.538192    -0.649090     1.316853
C     1.611022    -1.432367     1.031628
C     1.397893    -1.806641     2.353060
C     2.342076    -2.597814     3.013429
C     3.503133    -2.998021     2.361788
C     3.729770    -2.621585     1.037829
C     2.778810    -1.842828     0.382924
C     0.216655     1.773129     1.719717
C     1.432389     2.222646     2.226147
C     1.429018     3.256347     3.164457
C     0.223976     3.822777     3.575931
C    -0.984921     3.358854     3.054205
C    -0.994809     2.323996     2.118271
C    -2.285361     2.347261    -1.287353
C    -3.295552     2.326703    -2.227989
C    -3.481778     1.152897    -2.978351
C    -2.677409     0.048039    -2.773025
C    -1.676710     0.142217    -1.784904
O    -0.864799    -0.830851    -1.457683
C     1.806363     2.345141    -1.518233
C     2.851203     2.944650    -2.225272
C     3.963507     2.196557    -2.602361
C     4.032462     0.839977    -2.289021
O     4.379436    -1.987691    -1.715634
H    -3.906739    -3.625688     0.140907
H    -6.234667    -3.313504    -0.672317
H    -7.237155    -1.042243    -0.714955
H    -3.580205     0.587326     0.850713
H     0.495895    -1.491451     2.868290
H     2.164220    -2.895011     4.042773
H     4.238724    -3.607735     2.877563
H     4.627875    -2.934732     0.517218
H     2.374294     1.786901     1.903129
H     2.370540     3.614630     3.569264
H    -1.922948     3.800141     3.377750
H    -1.934244     1.958457     1.721026
H    -2.078196     3.217166    -0.670702
H    -3.921005     3.198796    -2.377948
H    -4.271575     1.108217    -3.722050
H    -2.804579    -0.873692    -3.328598
H     0.953636     2.944483    -1.210246
H     2.795605     4.000276    -2.469633
H     4.780401     2.663535    -3.139920
H     4.892946     0.245591    -2.579609
N    -1.504648     1.273542    -1.086350
H     0.226470     4.627631     4.304591
H    -5.908595     0.912157     0.058321
60
Int-Bz-ON-bound-1_a                              Eopt  -2199.652025
O     1.807177    -4.368765     0.675504
S     1.615139    -2.942087     0.414857
C     0.741199    -2.211534     1.797378
C     0.445650    -0.843577     1.793002
C    -0.109162    -0.266572     2.927287
C    -0.352550    -1.053899     4.056245
C    -0.071703    -2.417172     4.043413
C     0.478175    -3.008739     2.906784
Bi     0.625001     0.278616    -0.142782
O     0.024849     1.839394    -1.786871
C    -0.146846     2.822025    -0.963271
C    -0.095391     3.410861     1.327205
C    -0.435681     4.716209     1.044334
C    -0.639647     5.073671    -0.301881
C    -0.499659     4.144910    -1.313649
O    -2.433286     1.288544     1.592482
C    -2.607908     0.616064     0.573101
C    -4.010249     0.279523     0.113905
C    -4.229003    -0.476674    -1.042310
C    -5.527503    -0.778328    -1.448539
C    -6.616488    -0.327722    -0.700898
C    -6.402985     0.426804     0.453847
C    -5.104362     0.728667     0.858947
O    -1.684461     0.129521    -0.189531
C     0.281019    -1.467656    -1.499407
C    -0.415250    -1.322844    -2.692601
C    -0.782418    -2.457731    -3.420012
C    -0.482511    -3.732362    -2.944455
C     0.207559    -3.888806    -1.743588
C     0.589503    -2.750521    -1.039563
C     2.720217     1.010668    -0.356910
C     3.368248     0.869244    -1.579326
C     4.676005     1.340950    -1.705414
C     5.310998     1.943161    -0.618592
C     4.644545     2.078109     0.599538
C     3.335662     1.611757     0.736067
O     2.783982    -2.076705     0.190184
H    -0.383783     0.782005     2.927970
H    -0.777670    -0.595600     4.943794
H    -0.276467    -3.025997     4.917904
H     0.711819    -4.067990     2.885638
H     0.068540     3.052325     2.337144
H    -0.546085     5.438019     1.844649
H    -0.912616     6.095130    -0.550366
H    -0.652180     4.398356    -2.356174
H    -3.376328    -0.824307    -1.616889
H    -7.628587    -0.563646    -1.017096
H    -7.248222     0.778985     1.038047
H    -4.926783     1.314484     1.755367
H    -0.687198    -0.335481    -3.051472
H    -1.317818    -2.340741    -4.357137
H    -0.781843    -4.610009    -3.507904
H     0.456125    -4.874963    -1.365681
H     2.875425     0.397226    -2.425049
H     5.195519     1.236827    -2.653348
H     5.139016     2.547082     1.445026
H     2.815895     1.719431     1.684754
H     6.328273     2.308861    -0.721613
H    -5.690358    -1.365591    -2.347657
N     0.042161     2.511002     0.340763
60
Int-Bz-ON-bound-1_b                              Eopt  -2199.650137
O     1.823476    -2.559466     0.197662
S     0.465285    -3.099055     0.304385
C    -0.416081    -2.686822    -1.213445
C    -0.713832    -1.374617    -1.599871
Bi    -0.609882     0.330523    -0.159006
O     1.610072     0.325243    -0.517517
C     2.438763     0.463469     0.473534
C     3.889577     0.366661     0.079763
C     4.266432     0.113612    -1.242922
C     5.615148     0.027886    -1.582236
C     6.594724     0.194566    -0.602268
C     6.222291     0.447323     0.718973
C     4.873887     0.532844     1.058322
O     2.109728     0.672899     1.642060
C    -0.603282    -0.903650     1.707736
C    -1.123294    -0.331878     2.864950
C    -1.348494    -1.115019     3.997106
C    -1.084100    -2.481650     3.965861
C    -0.583604    -3.070030     2.807265
C    -0.341100    -2.276424     1.685559
C    -2.778966     0.922653    -0.099953
C    -3.687431    -0.133138    -0.051662
C    -5.054570     0.142429     0.007057
C    -5.499689     1.464035     0.017206
C    -4.580805     2.512050    -0.031218
C    -3.211313     2.244974    -0.090048
C     0.310731     3.386321     1.328771
C     0.645770     4.698224     1.071827
C     0.670190     5.127518    -0.269476
C     0.367048     4.262277    -1.301013
C     0.028985     2.926078    -0.980502
O    -0.288229     1.999620    -1.819147
C    -1.288449    -1.150807    -2.847413
C    -1.543818    -2.219729    -3.708462
C    -1.249205    -3.520591    -3.312591
C    -0.686158    -3.760683    -2.060771
O     0.311908    -4.542902     0.510931
H     3.500023    -0.017722    -1.999293
H     5.902058    -0.170027    -2.610851
H     7.645933     0.127034    -0.867426
H     4.572649     0.727720     2.082721
H    -1.361552     0.728024     2.891120
H    -1.742047    -0.655145     4.898162
H    -1.270948    -3.096257     4.840305
H    -0.382472    -4.135215     2.771788
H    -3.349792    -1.167531    -0.057274
H    -5.766417    -0.676813     0.044753
H    -4.925210     3.541905    -0.022518
H    -2.510169     3.072935    -0.122941
H     0.275176     2.971185     2.329991
H     0.887117     5.370675     1.886109
H     0.933090     6.156328    -0.497808
H     0.379212     4.574031    -2.338814
H    -1.550175    -0.142151    -3.154994
H    -1.983624    -2.031204    -4.682782
H    -1.458468    -4.355635    -3.973094
H    -0.458842    -4.772774    -1.744126
H    -6.563371     1.677629     0.063344
H     6.982337     0.576900     1.483872
N     0.015630     2.548159     0.322100
60
Int-II-Bz-CN                                     Eopt  -2199.765427
O     3.231293     1.666189    -0.202342
S     4.006494     0.436030     0.113856
C     3.257798    -0.205774     1.599377
C     1.862671    -0.194990     1.626403
C     1.242500    -0.695268     2.770710
C     2.008797    -1.185142     3.832527
C     3.402435    -1.187261     3.768010
C     4.047557    -0.696140     2.633997
Bi     0.725815     0.560964    -0.226232
O    -1.235119     1.223265     1.797763
C    -2.420099     0.889312     1.606139
C    -3.106071    -0.133377     2.343692
C    -4.390353    -0.491907     2.049137
C    -5.094349     0.153651     1.001192
O    -0.600719    -1.243420     0.087826
C    -1.473418    -1.292379    -0.867286
C    -2.610696    -2.246098    -0.673614
C    -3.701666    -2.195223    -1.545690
C    -4.789285    -3.043741    -1.353564
C    -4.786513    -3.950970    -0.293283
C    -3.694431    -4.009409     0.574390
C    -2.610770    -3.155235     0.388725
O    -1.392083    -0.579679    -1.879802
C     2.172198    -0.798316    -1.429551
C     1.772520    -1.717547    -2.400462
C     2.714101    -2.525546    -3.045696
C     4.069307    -2.438458    -2.727577
C     4.497654    -1.536645    -1.754550
C     3.537328    -0.737809    -1.143100
C    -2.565905     2.564614    -0.169492
C    -2.413957     2.399468    -1.542476
C    -1.817255     3.414731    -2.289842
C    -1.372122     4.576630    -1.662373
C    -1.536357     4.732156    -0.284106
C    -2.138408     3.727536     0.467806
O     5.461002     0.522674     0.246271
H     0.158648    -0.697955     2.837302
H     1.511853    -1.570433     4.718251
H     3.988296    -1.569223     4.597961
H     5.130624    -0.688669     2.561129
H    -2.539822    -0.625150     3.126530
H    -4.874298    -1.282528     2.614947
H    -6.111236    -0.116573     0.746147
H    -3.695068    -1.482178    -2.363955
H    -5.634737    -4.612545    -0.142938
H    -3.691630    -4.715122     1.399718
H    -1.765856    -3.182130     1.068709
H     0.722222    -1.811988    -2.662191
H     2.383975    -3.232283    -3.801606
H     4.792580    -3.070494    -3.232860
H     5.546290    -1.454253    -1.486032
H    -2.730987     1.474857    -2.012919
H    -1.691426     3.287859    -3.360702
H    -1.196916     5.638904     0.207021
H    -2.269123     3.837717     1.538965
H    -5.639386    -2.995539    -2.027472
H    -0.899656     5.362175    -2.244320
C    -4.462485     1.142264     0.311398
H    -4.933994     1.695390    -0.492002
N    -3.175177     1.511812     0.603308
60
Int-II-Bz-CO                                     Eopt  -2199.744755
O     3.235310     1.900249    -0.064405
S     4.095945     0.705342     0.154479
C     3.408518    -0.088638     1.594560
C     2.016380    -0.180719     1.620694
Bi     0.831455     0.650024    -0.172219
C    -2.529964     2.720195     0.153733
C    -2.890625     3.915237     0.764616
C    -3.144662     5.032280    -0.031769
C    -3.035720     4.944353    -1.419643
C    -2.671333     3.734632    -2.013573
C    -2.414552     2.612021    -1.228185
O    -1.261032    -0.449076    -1.812608
C    -1.267180    -1.272036    -0.882154
C    -2.279313    -2.369597    -0.814923
C    -3.360324    -2.359758    -1.700708
C    -4.323014    -3.363880    -1.637103
C    -4.203664    -4.385340    -0.693752
C    -3.123133    -4.399096     0.189489
C    -2.165325    -3.390155     0.133888
O    -0.401389    -1.226913     0.080299
C     2.322167    -0.513484    -1.477024
C     1.960751    -1.376005    -2.510745
C     2.941491    -2.082612    -3.214370
C     4.291151    -1.946380    -2.892297
C     4.677870    -1.097206    -1.856118
C     3.682294    -0.397667    -1.184059
C     1.439857    -0.808405     2.724062
C     2.244450    -1.311805     3.750981
C     3.633774    -1.205388     3.688581
C     4.236889    -0.592675     2.591053
O     5.542534     0.876524     0.276234
H    -2.967485     3.965079     1.846384
H    -3.425108     5.971216     0.436064
H    -2.585228     3.661648    -3.093645
H    -2.134939     1.660927    -1.671257
H    -3.444699    -1.558442    -2.427767
H    -4.954120    -5.169071    -0.644827
H    -3.030726    -5.192319     0.925265
H    -1.329680    -3.386514     0.825747
H     0.915640    -1.505959    -2.776974
H     2.645444    -2.747799    -4.020144
H     5.044129    -2.499435    -3.444409
H     5.722464    -0.978546    -1.585624
H     0.361415    -0.919794     2.788897
H     1.780516    -1.795656     4.605505
H     4.249216    -1.600184     4.490509
H     5.316324    -0.503676     2.518334
O    -2.200509     1.642647     0.969591
C    -3.121417     0.658988     1.186585
C    -2.802245    -0.274094     2.178966
C    -3.709660    -1.292722     2.409445
H    -1.872652    -0.188055     2.729366
C    -5.098399    -0.361627     0.705094
C    -4.888335    -1.345439     1.656867
H    -3.502820    -2.043823     3.165388
H    -5.997887    -0.360433     0.095307
H    -5.619284    -2.132468     1.804039
H    -5.166594    -3.348714    -2.320615
H    -3.232645     5.815741    -2.036752
N    -4.228124     0.636210     0.466814
38
Product-Bi-OBz                                   Eopt  -1645.321259
O     2.908582    -0.397379    -1.410330
S     3.208903    -0.347978     0.047173
C     2.573963     1.227612     0.585583
C     1.315750     1.567742     0.086742
Bi     0.243872     0.063149    -1.291845
O    -2.375390    -1.087140    -1.277102
C    -2.556048    -0.166931    -0.463729
C    -3.892396     0.073839     0.164269
C    -4.970075    -0.748634    -0.179148
C    -6.219623    -0.538993     0.398314
C    -6.397191     0.492683     1.321612
C    -5.323427     1.314485     1.667017
C    -4.072890     1.107082     1.089807
O    -1.599538     0.632191    -0.106106
C     0.784149    -1.514753     0.288276
C    -0.117407    -2.421979     0.842504
C     0.297881    -3.305788     1.843884
C     1.611592    -3.293211     2.310000
C     2.530649    -2.390127     1.777191
C     2.093173    -1.532823     0.774303
C     0.779692     2.790059     0.490060
C     1.494022     3.623244     1.356777
C     2.746958     3.246891     1.840425
C     3.302545     2.026054     1.460195
O     4.581436    -0.558140     0.503586
H    -4.820699    -1.548498    -0.897221
H    -7.371880     0.655548     1.772345
H    -5.460546     2.116703     2.385805
H    -3.233776     1.742024     1.353900
H    -1.148191    -2.450144     0.501890
H    -0.415315    -4.008810     2.263971
H     1.923264    -3.982954     3.087587
H     3.557725    -2.360193     2.126967
H    -0.199931     3.101342     0.138608
H     1.064665     4.573774     1.659655
H     3.292316     3.900535     2.513512
H     4.274329     1.711084     1.827247
H    -7.054403    -1.179096     0.129225
22
Product-CN-pyridin-2-one                         Eopt   -554.430828
C    -0.780800    -0.131254    -0.011200
C    -1.461759    -0.265681     1.194454
C    -2.855468    -0.250168     1.194309
C    -3.553220    -0.100000    -0.004033
C    -2.858100     0.032899    -1.206324
C    -1.464681     0.017246    -1.213827
H    -0.903111    -0.380069     2.118331
H    -3.394562    -0.356090     2.130475
H    -3.399694     0.147615    -2.140002
H    -0.908434     0.120053    -2.140388
O     0.755652     2.114541     0.148457
C     1.363840     1.039595     0.071629
C     2.800374     0.900595     0.063922
C     3.405333    -0.319040    -0.019918
H     3.374157     1.818342     0.129983
C     1.276036    -1.392953    -0.100156
C     2.631319    -1.507587    -0.104704
H     4.489559    -0.384157    -0.021581
H     0.609012    -2.244854    -0.163035
H     3.091846    -2.484866    -0.173019
H    -4.638869    -0.088267    -0.001382
N     0.659663    -0.172279    -0.015992
22
Product-CO-phenoxypyridine                       Eopt   -554.414763
O    -0.084829    -1.220870     0.001841
C    -1.222951    -0.474759     0.000736
C    -2.285770     1.540252    -0.001228
C    -3.536906     0.946789    -0.001159
C    -3.601803    -0.451542    -0.000120
C    -2.429441    -1.186161     0.000898
C     1.145345    -0.576064     0.000878
C     1.764721    -0.297153     1.213695
C     3.033777     0.280206     1.207070
C     3.669233     0.568602    -0.001057
C     3.033411     0.276949    -1.208242
C     1.764345    -0.300332    -1.212898
H    -2.182960     2.621999    -0.001971
H    -4.434052     1.555295    -0.001898
H    -4.560762    -0.960152    -0.000015
H    -2.424041    -2.270202     0.001767
H     1.255766    -0.527840     2.144336
H     3.526253     0.502103     2.148943
H     3.525601     0.496302    -2.150857
H     1.255087    -0.533568    -2.142737
H     4.658235     1.016224    -0.001801
N    -1.134894     0.843725    -0.000276
60
TS-3atom-Bz-CN-N-bound_a-stable                  Eopt  -2199.616404
O     4.570707    -2.269038     0.365745
S     3.388060    -1.419084     0.202578
C     2.440589    -1.435710     1.714195
C     1.246126    -0.712823     1.756505
C     0.532455    -0.710914     2.955659
C     1.022852    -1.390758     4.074401
C     2.220787    -2.098037     4.004505
C     2.939521    -2.133094     2.810731
Bi     0.248483     0.133441    -0.137063
O     1.445692     1.472508    -1.644902
C     1.382941     2.736327    -1.387512
C     1.666617     3.722601    -2.375948
C     1.651884     5.048467    -2.014645
C     1.302968     5.419223    -0.694947
C     0.952331     4.423617     0.182780
O    -2.084691    -0.268832    -1.474823
C    -2.429026    -0.915391    -0.460945
C    -3.811536    -1.469830    -0.342796
C    -4.729602    -1.262062    -1.377838
C    -6.021686    -1.771602    -1.274936
C    -6.399272    -2.489070    -0.139624
C    -5.485482    -2.699758     0.893421
C    -4.192593    -2.190099     0.792834
O    -1.614975    -1.134123     0.511510
C     1.082240    -1.594944    -1.355311
C     0.326783    -2.170358    -2.371069
C     0.802129    -3.296467    -3.050028
C     2.030600    -3.857762    -2.713634
C     2.799296    -3.290952    -1.697758
C     2.320970    -2.163654    -1.035011
C    -0.843215     2.269403     0.587380
C    -1.884485     2.649529    -0.239284
C    -3.004858     3.208029     0.380937
C    -3.050689     3.371358     1.765376
C    -1.962880     2.984709     2.548262
C    -0.820025     2.435993     1.961521
O     3.564717    -0.007072    -0.165036
H    -0.418140    -0.191787     3.029441
H     0.457796    -1.372442     5.001755
H     2.594378    -2.630194     4.873556
H     3.868209    -2.687296     2.732300
H     1.903774     3.397578    -3.383914
H     1.893625     5.813798    -2.746165
H     1.292968     6.458433    -0.383087
H     0.614344     4.642536     1.192603
H    -4.425072    -0.701073    -2.255509
H    -7.408434    -2.886140    -0.060845
H    -5.778634    -3.257062     1.777009
H    -3.475715    -2.347182     1.592945
H    -0.636303    -1.750713    -2.640924
H     0.203481    -3.735393    -3.841408
H     2.397275    -4.734105    -3.237254
H     3.760144    -3.713949    -1.426867
H    -1.846550     2.512910    -1.314316
H    -3.844540     3.511396    -0.237807
H    -1.983400     3.117123     3.625770
H     0.045800     2.164321     2.554710
H    -6.733132    -1.609163    -2.079696
H    -3.929535     3.802832     2.232941
N     1.006935     3.111701    -0.141928
60
TS-3atom-Bz-CO-O-bound_a-stable                  Eopt  -2199.618581
O    -4.190647    -2.691146     0.112672
S    -3.101799    -1.709219     0.114181
C    -1.967557    -2.105205    -1.216579
C    -0.826322    -1.330613    -1.410840
C    -0.013039    -1.584155    -2.515138
C    -0.352276    -2.610315    -3.399496
C    -1.484579    -3.388915    -3.185258
C    -2.301978    -3.142615    -2.083580
Bi    -0.168060     0.205648     0.119612
O    -1.653525     2.171207     0.655080
C    -1.808319     2.633161    -0.549790
C    -1.395281     2.228726    -2.822909
C    -1.876035     3.469736    -3.191247
C    -2.324274     4.333259    -2.172013
C    -2.284190     3.932181    -0.844304
O     2.203241     0.362892    -1.225706
C     2.577759    -0.539356    -0.444527
C     3.976553    -1.049559    -0.472815
C     4.391816    -2.041709     0.421283
C     5.702577    -2.509980     0.382128
C     6.600904    -1.994825    -0.548764
C     6.192799    -1.004871    -1.447497
C     4.883039    -0.534658    -1.409869
O     1.769629    -1.057600     0.417056
C    -1.032041    -1.074419     1.816706
C    -0.342623    -1.212126     3.021908
C    -0.787538    -2.103025     4.003208
C    -1.920722    -2.884328     3.790431
C    -2.611048    -2.783274     2.584324
C    -2.158065    -1.884771     1.625804
C     0.482638     2.410550     1.121553
C     1.100040     3.302529     0.278739
C     1.878954     4.290678     0.900296
C     1.987227     4.332401     2.290467
C     1.321227     3.403041     3.084941
C     0.529038     2.405822     2.501495
O    -3.421606    -0.281805    -0.028560
H     0.880208    -0.994461    -2.690581
H     0.284903    -2.802267    -4.262406
H    -1.742611    -4.189259    -3.872872
H    -3.193653    -3.734425    -1.907827
H    -1.015933     1.518903    -3.561105
H    -1.906603     3.763245    -4.235426
H    -2.698973     5.322164    -2.422788
H    -2.590491     4.587068    -0.036803
H     3.686905    -2.442879     1.139478
H     7.622923    -2.361122    -0.583213
H     6.890842    -0.599352    -2.171127
H     4.550772     0.235542    -2.099135
H     0.554131    -0.629659     3.207092
H    -0.237276    -2.183567     4.938334
H    -2.262116    -3.578130     4.547252
H    -3.488932    -3.397437     2.392895
H     1.009904     3.249222    -0.804280
H     2.396098     5.012169     0.280725
H     1.392950     3.445761     4.165457
H    -0.025229     1.694820     3.101523
H     2.595084     5.106497     2.754333
H     6.023332    -3.281813     1.075529
N    -1.376761     1.818452    -1.543716
60
TS-3atom-Bz-CO-O-bound_b                         Eopt  -2199.609615
O    -2.709889    -1.933811    -0.642960
S    -1.757440    -2.977960    -0.241505
C    -0.385989    -2.869387    -1.385019
C     0.246580    -1.641306    -1.607633
C     1.164442    -1.540680    -2.649720
C     1.446977    -2.657026    -3.442576
C     0.830497    -3.878278    -3.191433
C    -0.099195    -3.990923    -2.158071
Bi    -0.024934     0.091047    -0.171310
O    -2.055473     1.211488    -0.841566
C    -3.240888     1.565461    -0.368502
C    -3.781976     0.944686     0.776960
C    -5.022947     1.354167     1.237867
C    -5.698266     2.374814     0.564235
O     2.082041    -0.050142     0.717794
C     2.918496     0.534986    -0.083958
C     4.341667     0.587312     0.373634
C     5.307573     1.156804    -0.459769
C     6.637441     1.217165    -0.047423
C     7.004729     0.706322     1.198413
C     6.040390     0.136778     2.031524
C     4.711597     0.074782     1.620791
O     2.589162     0.970281    -1.197382
C    -0.612008    -1.229064     1.566730
C    -0.301957    -0.822866     2.861983
C    -0.528921    -1.681743     3.938857
C    -1.051435    -2.954549     3.727520
C    -1.370805    -3.373232     2.436294
C    -1.152218    -2.501723     1.373045
C    -0.467174     2.541893    -0.385988
C    -0.025948     3.125770    -1.550500
C     0.216692     4.502586    -1.486223
C     0.013258     5.211131    -0.300871
C    -0.427868     4.551228     0.843848
C    -0.688946     3.175249     0.819399
O    -2.205090    -4.370804    -0.169151
H     1.676290    -0.605735    -2.842484
H     2.159312    -2.567472    -4.258834
H     1.059565    -4.745619    -3.800708
H    -0.602426    -4.932145    -1.961945
H    -3.228573     0.149627     1.267796
H    -5.458505     0.887617     2.118355
H    -6.665870     2.732309     0.896035
H     5.010904     1.550314    -1.426546
H     8.040238     0.752976     1.518700
H     6.324846    -0.259795     3.001230
H     3.958213    -0.366624     2.264925
H     0.124324     0.160815     3.041858
H    -0.289764    -1.353468     4.945754
H    -1.220847    -3.624314     4.564169
H    -1.791951    -4.358079     2.257762
H     0.143384     2.561565    -2.458033
H     0.567791     5.009806    -2.379761
H    -0.573841     5.093008     1.772311
H    -1.030820     2.653895     1.705688
H     0.198514     6.280176    -0.273149
H     7.385342     1.660441    -0.697892
N    -3.892849     2.539714    -1.027110
C    -5.086690     2.927833    -0.554717
H    -5.576246     3.727945    -1.108730
60
TS-3atom-Bz-CO-O-bound_c                         Eopt  -2199.610145
O    -2.352200    -1.720841    -0.699662
S    -3.386657    -0.932640     0.017802
C    -2.715653    -0.697254     1.651186
C    -1.355620    -0.395366     1.724597
C    -0.785559    -0.194551     2.974724
C    -1.574930    -0.322547     4.122255
C    -2.930881    -0.631642     4.026498
C    -3.521721    -0.815023     2.777045
Bi    -0.262564    -0.065565    -0.239833
O     1.874288    -1.294545     0.148723
C     2.527475    -2.240174     0.787502
C     2.147066    -2.639445     2.091106
C     2.865575    -3.635698     2.729642
C     3.945909    -4.236672     2.072789
O     0.699054     1.694799     0.757510
C     1.404966     2.246121    -0.181021
C     2.228932     3.431208     0.196540
C     3.029397     4.045520    -0.772278
C     3.801354     5.153952    -0.435815
C     3.776426     5.652130     0.867823
C     2.979078     5.040992     1.836299
C     2.206100     3.931555     1.503247
O     1.425189     1.764403    -1.329814
C    -2.034983     1.183675    -0.991538
C    -1.931863     2.423540    -1.612478
C    -3.090650     3.125333    -1.962386
C    -4.353492     2.604068    -1.687409
C    -4.478101     1.364494    -1.060733
C    -3.312785     0.682229    -0.733754
C     0.948727    -1.641606    -1.767548
C     1.786654    -1.061481    -2.692836
C     2.068415    -1.836109    -3.821971
C     1.533411    -3.117603    -3.961290
C     0.692721    -3.639614    -2.979107
C     0.382375    -2.896302    -1.834941
O    -4.762295    -1.424926     0.079953
H     0.262563     0.069499     3.070573
H    -1.122747    -0.173296     5.097866
H    -3.533681    -0.727702     4.923476
H    -4.577333    -1.048632     2.682331
H     1.302813    -2.159078     2.569168
H     2.584189    -3.949088     3.731404
H     4.528334    -5.026609     2.534434
H     3.041235     3.650363    -1.782698
H     4.379169     6.517044     1.128979
H     2.960550     5.428456     2.850327
H     1.584816     3.451093     2.251509
H    -0.958531     2.851679    -1.831451
H    -3.001328     4.089428    -2.453656
H    -5.244993     3.158526    -1.961387
H    -5.452516     0.940982    -0.839486
H     2.194528    -0.066340    -2.561787
H     2.721778    -1.424604    -4.585386
H     0.267007    -4.633141    -3.084693
H    -0.269199    -3.295344    -1.065864
H     4.422300     5.629496    -1.188779
H     1.778319    -3.712874    -4.834735
C     4.250029    -3.785968     0.795069
H     5.077059    -4.228374     0.242646
N     3.576067    -2.816435     0.158221
60
TS-3atom-Bz-CO-O-bound_d                         Eopt  -2199.608928
O    -1.653168    -2.764405    -0.341776
S    -0.318216    -3.343822    -0.119263
C     0.228086    -2.714782     1.459139
C     0.193427    -1.335591     1.701295
Bi    -0.012158     0.163536     0.032662
O    -2.387362     0.738597     1.177083
C    -2.858800     0.531361     0.034071
C    -4.314203     0.702936    -0.240317
C    -5.158559     1.141792     0.787002
C    -6.517291     1.308740     0.545471
C    -7.043247     1.030275    -0.722358
C    -6.202856     0.591094    -1.743067
C    -4.837086     0.424206    -1.504597
O    -2.102011     0.147603    -0.937243
C     0.825091    -1.249464    -1.529663
C     1.575865    -0.740533    -2.584435
C     2.239486    -1.606565    -3.459343
C     2.179105    -2.984394    -3.264089
C     1.440260    -3.511122    -2.211294
C     0.759083    -2.637985    -1.361408
C     0.615288     2.492105     0.150444
C     0.041548     3.210330     1.187068
C    -0.099823     4.584092     1.015255
C     0.330644     5.211425    -0.158682
C     0.900307     4.443039    -1.176208
C     1.053861     3.064135    -1.034283
C     5.065560     0.374934    -0.520086
C     5.828392     1.536570    -0.426089
C     5.231114     2.654306     0.168225
C     3.926960     2.562705     0.636497
C     3.234177     1.344419     0.475627
O     1.989427     1.231786     0.900511
C     0.517383    -0.870651     2.967411
C     0.864877    -1.767713     3.980916
C     0.909823    -3.139440     3.721468
C     0.594246    -3.624184     2.453794
O    -0.159208    -4.796558    -0.124602
H    -4.741025     1.356662     1.766155
H    -7.171857     1.649482     1.338379
H    -8.102238     1.157997    -0.906676
H    -4.182748     0.083543    -2.297320
H     1.658512     0.333039    -2.731866
H     2.814389    -1.193594    -4.283477
H     2.711786    -3.652083    -3.934418
H     1.377578    -4.583804    -2.052338
H    -0.294328     2.722888     2.100952
H    -0.543814     5.166316     1.813429
H     1.235663     4.912989    -2.102617
H     1.504432     2.466566    -1.825747
H     5.489412    -0.521558    -0.971973
H     6.846349     1.560538    -0.795805
H     5.781823     3.585387     0.270813
H     3.431309     3.404615     1.112776
H     0.513104     0.199707     3.179714
H     1.100895    -1.395782     4.968602
H     1.193733    -3.829837     4.503473
H     0.622233    -4.685086     2.236581
H     0.213206     6.281591    -0.281826
H    -6.610626     0.377272    -2.725730
N     3.802148     0.274050    -0.094599
60
TS-5atom-Bz-CN-O-bound_a-stable                  Eopt  -2199.618917
O     4.027654    -0.481504    -0.310151
S     3.390729    -1.691304     0.214191
C     2.445710    -1.231629     1.666152
C     1.335174    -0.382853     1.600766
C     0.735996     0.015392     2.799675
C     1.249713    -0.398697     4.026295
C     2.354573    -1.246687     4.070731
C     2.956840    -1.668792     2.888700
Bi     0.262252     0.137063    -0.308752
O     1.885252     1.578571    -1.078143
C     1.728428     2.788386    -0.635217
C     2.582483     3.849181    -1.035435
C     2.392758     5.100371    -0.488158
C     1.345202     5.321759     0.431377
O    -1.460134    -1.187876     0.615417
C    -2.414626    -1.112312    -0.245529
C    -3.772052    -1.570536     0.200438
C    -4.872225    -1.402273    -0.645234
C    -6.140039    -1.810879    -0.238642
C    -6.313706    -2.397113     1.018107
C    -5.217617    -2.567404     1.864339
C    -3.949788    -2.154259     1.460466
O    -2.245564    -0.666728    -1.398439
C     1.118310    -1.596246    -1.462797
C     0.382586    -2.085067    -2.540583
C     0.780272    -3.256418    -3.191901
C     1.901437    -3.955589    -2.756730
C     2.642571    -3.478616    -1.675000
C     2.252332    -2.301697    -1.041350
C    -1.189641     2.142924    -0.237282
C    -1.982942     2.202902     0.896100
C    -3.267939     2.735279     0.734026
C    -3.692639     3.205334    -0.509578
C    -2.836369     3.146641    -1.606963
C    -1.554238     2.609546    -1.488359
O     4.255522    -2.816908     0.592493
H    -0.148226     0.644543     2.778277
H     0.777435    -0.069627     4.947865
H     2.752086    -1.582330     5.025569
H     3.813494    -2.333178     2.911980
H     3.367455     3.647383    -1.753349
H     3.046724     5.921068    -0.768840
H     1.180461     6.294870     0.879206
H    -4.725273    -0.947843    -1.619809
H    -7.298286    -2.713867     1.337864
H    -5.351389    -3.020197     2.842277
H    -3.093183    -2.277307     2.114329
H    -0.515308    -1.567955    -2.861433
H     0.201749    -3.622708    -4.035039
H     2.204151    -4.869906    -3.250222
H     3.516862    -4.018084    -1.329321
H    -1.641428     1.859273     1.866957
H    -3.923463     2.780644     1.597825
H    -3.157980     3.511421    -2.581026
H    -0.887102     2.546719    -2.343091
H    -6.988349    -1.676193    -0.897172
H    -4.692655     3.618501    -0.619652
C     0.522632     4.264075     0.735555
N     0.719797     3.027899     0.232720
H    -0.335951     4.371338     1.393938
60
TS-5atom-Bz-CN-O-bound_b                         Eopt  -2199.616380
O     2.982722     0.155743    -0.382658
S     3.202952    -1.282555    -0.105561
C     2.532750    -1.534619     1.528626
C     1.312051    -0.914847     1.805449
C     0.773862    -1.051345     3.078735
C     1.457123    -1.798449     4.045009
C     2.670150    -2.418584     3.742894
C     3.222499    -2.292120     2.467530
Bi     0.214562     0.133023     0.107634
O    -0.855673     1.441702     1.818602
C    -0.946684     2.691223     1.514213
C    -0.935473     3.712550     2.514282
C    -1.150563     5.017269     2.135335
C    -1.322530     5.338405     0.767643
O    -1.585594    -1.117043     0.684103
C    -2.443616    -0.791333    -0.219716
C    -3.792829    -1.423451    -0.154645
C    -4.738463    -1.125975    -1.141768
C    -5.998875    -1.710890    -1.093887
C    -6.321115    -2.595480    -0.057990
C    -5.378320    -2.890271     0.924620
C    -4.113184    -2.307898     0.879375
O    -2.146148     0.017643    -1.122126
C     0.796445    -1.606172    -1.324506
C    -0.071383    -2.230448    -2.214025
C     0.348737    -3.346508    -2.946801
C     1.636562    -3.857797    -2.796292
C     2.523222    -3.248133    -1.911192
C     2.085989    -2.132662    -1.204562
C     0.488315     2.278828    -1.078014
C     0.003486     2.202554    -2.374180
C     0.729025     2.875808    -3.360715
C     1.873864     3.603022    -3.033703
C     2.312198     3.658714    -1.712446
C     1.617686     2.991796    -0.700587
O     4.548888    -1.842014    -0.199696
H    -0.171061    -0.580290     3.328171
H     1.032918    -1.901226     5.040265
H     3.188396    -2.998358     4.499261
H     4.167335    -2.763340     2.216013
H    -0.765888     3.431395     3.546725
H    -1.176705     5.802157     2.884756
H    -1.508549     6.356953     0.441915
H    -4.478926    -0.440490    -1.940724
H    -7.304479    -3.051034    -0.019464
H    -5.627729    -3.577063     1.729009
H    -3.376207    -2.535134     1.640848
H    -1.083536    -1.860162    -2.346035
H    -0.340698    -3.818309    -3.640724
H     1.950376    -4.723907    -3.365287
H     3.533236    -3.627886    -1.778454
H    -0.898386     1.647831    -2.611308
H     0.380800     2.825974    -4.388590
H     3.196436     4.228359    -1.448204
H     1.946195     3.032994     0.331747
H    -6.734003    -1.480926    -1.859425
H     2.419912     4.129488    -3.810235
C    -1.217307     4.318448    -0.145643
H    -1.244224     4.503847    -1.218331
N    -1.062338     3.023005     0.219909
60
TS-5atom-Bz-CN-O-bound_c                         Eopt  -2199.615196
O    -3.206765     0.042713    -0.359887
S    -3.284186    -1.340911     0.149627
C    -2.233417    -2.299156    -0.936026
C    -0.980402    -1.785218    -1.287314
C    -0.192906    -2.500460    -2.181622
C    -0.660478    -3.708401    -2.709975
C    -1.904698    -4.211282    -2.340854
C    -2.704337    -3.505473    -1.442405
Bi    -0.251676     0.092832    -0.230712
O    -1.055109     1.338323    -2.062781
C    -0.954355     2.611016    -1.857602
C    -2.034493     3.498056    -2.124199
C    -1.842824     4.851703    -1.979960
C    -0.600744     5.339826    -1.519836
O     1.602724    -1.015903     0.586563
C     2.412096    -0.855682    -0.399037
C     3.807520    -1.355260    -0.252764
C     4.716819    -1.180065    -1.300895
C     6.024919    -1.637665    -1.169229
C     6.427227    -2.270238     0.008258
C     5.520893    -2.446224     1.054997
C     4.212050    -1.989331     0.926740
O     2.031857    -0.280592    -1.445289
C    -1.234353    -0.610751     1.749752
C    -0.580560    -0.504768     2.975597
C    -1.137561    -1.080165     4.122041
C    -2.341060    -1.781343     4.054953
C    -3.010090    -1.905801     2.838038
C    -2.443492    -1.305740     1.718464
C     0.676580     2.221527     0.572427
C     2.057206     2.224604     0.702025
C     2.593581     2.802364     1.854542
C     1.764327     3.376143     2.819125
C     0.381476     3.376264     2.635639
C    -0.184534     2.793869     1.500152
O    -4.584781    -1.998580     0.282038
H     0.783660    -2.128644    -2.473914
H    -0.040790    -4.256494    -3.413033
H    -2.259205    -5.150805    -2.751783
H    -3.680130    -3.878671    -1.148498
H    -2.980835     3.078944    -2.449642
H    -2.649192     5.544072    -2.205249
H    -0.415835     6.402357    -1.409102
H     4.393471    -0.686048    -2.211414
H     7.448160    -2.626459     0.110008
H     5.833924    -2.938960     1.970366
H     3.501552    -2.121235     1.735995
H     0.366480     0.023137     3.050596
H    -0.623036    -0.982549     5.073441
H    -2.762559    -2.230253     4.948538
H    -3.949539    -2.444319     2.764575
H     2.702038     1.803828    -0.060912
H     3.671715     2.802870     1.985926
H    -0.272766     3.827919     3.375525
H    -1.260622     2.791442     1.352606
H     2.195086     3.827779     3.707127
H     6.730494    -1.500706    -1.983143
N     0.220062     3.092696    -1.361003
C     0.369593     4.424364    -1.187824
H     1.316247     4.735474    -0.750307
60
TS-5atom-Bz-CN-O-bound_d                         Eopt  -2199.616216
O     2.451403     1.409922    -0.908653
S     2.011453     2.722906    -0.378604
C     0.433433     3.024044    -1.148841
C    -0.448121     1.942160    -1.205948
C    -1.683979     2.156899    -1.811512
C    -2.008403     3.412863    -2.333918
C    -1.110697     4.476037    -2.246775
C     0.129833     4.290080    -1.639689
Bi     0.162241    -0.031343    -0.103678
O     0.104118    -1.831337     1.549673
C     1.184997    -2.530330     1.518020
C     1.408076    -3.635483     2.391080
C     2.609112    -4.303305     2.335184
C     3.594651    -3.916963     1.399771
O    -1.900582     0.083240     0.821354
C    -2.604592    -0.633454     0.015036
C    -4.060945    -0.766052     0.304478
C    -4.802845    -1.761738    -0.338472
C    -6.164923    -1.888212    -0.079596
C    -6.790364    -1.013179     0.810166
C    -6.051744    -0.015100     1.447292
C    -4.686415     0.105975     1.201161
O    -2.084643    -1.179962    -0.979588
C     0.952506     1.226281     1.623868
C     0.666113     0.937868     2.954307
C     1.067389     1.823247     3.959871
C     1.743574     3.000838     3.646652
C     2.034926     3.307677     2.318054
C     1.640836     2.407011     1.335094
C     1.339832    -1.806195    -1.415337
C     2.388235    -1.368351    -2.198474
C     2.571255    -2.040199    -3.412091
C     1.744174    -3.100910    -3.776901
C     0.711325    -3.502467    -2.929265
C     0.488911    -2.852534    -1.712735
O     2.888925     3.884551    -0.512029
H    -2.410547     1.353011    -1.887555
H    -2.974509     3.560639    -2.807441
H    -1.373153     5.448788    -2.649766
H     0.845242     5.102608    -1.560864
H     0.625626    -3.912988     3.089961
H     2.797711    -5.136208     3.007049
H     4.551504    -4.423045     1.341729
H    -4.308517    -2.431585    -1.034777
H    -7.854219    -1.109035     1.006587
H    -6.538997     0.667752     2.136546
H    -4.104057     0.876189     1.696277
H     0.136625     0.025380     3.209297
H     0.843806     1.589422     4.996409
H     2.047752     3.682430     4.434279
H     2.565989     4.216873     2.054705
H     3.036788    -0.554898    -1.901043
H     3.379698    -1.720415    -4.062887
H     0.060668    -4.327718    -3.202972
H    -0.313990    -3.155824    -1.051218
H     1.905270    -3.616575    -4.717981
H    -6.739137    -2.666331    -0.573171
N     2.136779    -2.197359     0.609430
C     3.295722    -2.879899     0.546016
H     3.988758    -2.562955    -0.231260
60
TS-5atom-Bz-CO-N-bound_a-stable                  Eopt  -2199.624992
O     4.094177    -2.949091     0.194369
S     3.236617    -1.761649     0.122470
C     2.188709    -1.753697     1.577796
C     1.118179    -0.864645     1.711764
C     0.450375    -0.816624     2.934370
C     0.847696    -1.631574     3.995664
C     1.906966    -2.520672     3.838272
C     2.585651    -2.585746     2.623696
Bi     0.220336     0.277706    -0.007766
O     0.609628     2.649367     1.464461
C     1.506065     2.955523     0.587024
C     2.813506     2.176669    -1.215252
C     3.366546     3.422111    -1.421497
C     2.953700     4.481551    -0.591768
C     2.015935     4.264116     0.395422
C     1.110534    -1.080532    -1.583814
C     0.454771    -1.185630    -2.808610
C     0.876971    -2.116044    -3.760965
C     1.943539    -2.965818    -3.486875
C     2.607888    -2.876951    -2.265381
C     2.192980    -1.930845    -1.329637
C    -1.224298     2.263295     0.476370
C    -2.179055     1.988916     1.431405
C    -3.409882     2.636362     1.276485
C    -3.624561     3.519362     0.219483
C    -2.604849     3.769466    -0.699580
C    -1.365344     3.135297    -0.581291
O     3.882867    -0.445913     0.041364
H    -0.392875    -0.146756     3.069660
H     0.319031    -1.575115     4.942145
H     2.210778    -3.164041     4.657566
H     3.417048    -3.269403     2.489815
H     3.082722     1.317972    -1.821953
H     4.101354     3.570307    -2.204232
H     3.364538     5.476259    -0.738863
H     1.654622     5.063155     1.033482
H    -0.403906    -0.556127    -3.018147
H     0.358755    -2.180003    -4.712742
H     2.264843    -3.699301    -4.219120
H     3.443637    -3.531180    -2.041736
H    -2.005449     1.307195     2.255056
H    -4.195440     2.440230     2.000215
H    -2.762229     4.457001    -1.525309
H    -0.571008     3.314325    -1.299128
H    -4.584210     4.014444     0.112389
N     1.929897     1.946522    -0.224552
O    -1.618535    -1.154423     0.337797
C    -2.488259    -0.812060    -0.548591
C    -3.884758    -1.330509    -0.362430
O    -2.211475    -0.072848    -1.511564
C    -4.201672    -2.155491     0.721307
C    -4.881848    -0.970692    -1.274315
C    -5.504923    -2.618636     0.889281
H    -3.424545    -2.428940     1.427417
C    -6.184690    -1.432782    -1.104961
H    -4.627613    -0.326876    -2.110222
C    -6.497472    -2.257373    -0.022887
H    -5.746950    -3.259504     1.731900
H    -6.956245    -1.149657    -1.814752
H    -7.513616    -2.617671     0.109164
60
TS-5atom-Bz-CO-N-bound_b                         Eopt  -2199.625022
O    -4.013632    -3.035707     0.201887
S    -3.187383    -1.826548     0.124325
C    -2.132264    -1.980699    -1.321448
C    -1.068557    -1.107399    -1.576853
C    -0.404489    -1.206317    -2.797718
C    -0.800195    -2.153181    -3.745172
C    -1.848423    -3.025135    -3.470000
C    -2.520688    -2.942719    -2.252400
Bi    -0.219043     0.283960    -0.007966
O    -0.685033     2.651990     1.446036
C    -1.584418     2.927774     0.561306
C    -2.855778     2.102941    -1.245931
C    -3.443304     3.330866    -1.461977
C    -3.067270     4.405629    -0.634535
C    -2.130761     4.220018     0.360349
C    -1.099195    -0.864223     1.716099
C    -0.438738    -0.789449     2.941360
C    -0.822357    -1.603406     4.008351
C    -1.860063    -2.518187     3.854136
C    -2.530734    -2.610501     2.636896
C    -2.147817    -1.779292     1.585016
C     1.163940     2.315028     0.470765
C     1.283300     3.184267    -0.591866
C     2.501936     3.858355    -0.706375
C     3.523297     3.647773     0.220764
C     3.331022     2.764335     1.281715
C     2.121313     2.077395     1.433001
O    -3.868259    -0.529398     0.028830
H     0.440056    -0.558287    -3.008201
H    -0.275878    -2.212074    -4.693928
H    -2.149103    -3.771155    -4.198310
H    -3.342317    -3.614378    -2.028122
H    -3.095822     1.233879    -1.850171
H    -4.176476     3.454241    -2.250548
H    -3.505836     5.387256    -0.789335
H    -1.797252     5.031969     0.997241
H     0.388146    -0.098762     3.073579
H    -0.300041    -1.525846     4.956871
H    -2.153146    -3.160695     4.678004
H    -3.345224    -3.314682     2.505489
H     0.488274     3.333320    -1.315702
H     2.641816     4.545797    -1.535328
H     4.117817     2.598768     2.011737
H     1.965266     1.396406     2.260821
H     4.466656     4.173873     0.116916
N    -1.972715     1.903220    -0.248355
O     1.643944    -1.110733     0.359809
C     2.511364    -0.768614    -0.528801
C     3.907219    -1.290920    -0.348024
O     2.232571    -0.029831    -1.491515
C     4.900702    -0.937906    -1.266494
C     4.226253    -2.116067     0.734995
C     6.202021    -1.406879    -1.104390
H     4.644785    -0.294530    -2.102229
C     5.528009    -2.585887     0.895845
H     3.451841    -2.384822     1.445867
C     6.516901    -2.231539    -0.022986
H     6.970669    -1.129351    -1.819523
H     5.771626    -3.226939     1.737865
H     7.531789    -2.597401     0.103284
60
TS-5atom-Bz-CO-N-bound_c                         Eopt  -2199.624085
O    -0.870960    -4.665154     0.278246
S    -0.404565    -3.275189     0.242206
C    -1.227930    -2.377691     1.560192
C    -1.070547    -0.994437     1.690339
C    -1.630817    -0.368866     2.803115
C    -2.326469    -1.111770     3.759937
C    -2.485337    -2.485910     3.602876
C    -1.934411    -3.129819     2.496239
Bi    -0.208010     0.298986     0.037195
O    -1.186603     2.351232    -1.562499
C    -2.380497     2.141248    -1.097732
C    -3.731052     0.740370     0.220191
C    -4.847765     1.523881     0.006586
C    -4.706104     2.680873    -0.777980
C    -3.477493     3.006015    -1.318711
C    -0.718276    -1.196665    -1.577689
C    -1.024841    -0.706974    -2.842959
C    -1.526387    -1.563702    -3.824514
C    -1.743586    -2.909749    -3.540569
C    -1.445918    -3.412026    -2.275880
C    -0.929597    -2.550461    -1.309352
C     0.114048     2.787807     0.041114
C     1.303501     3.199789    -0.518430
C     1.874291     4.352367     0.030990
C     1.247498     5.034007     1.074175
C     0.034782     4.569856     1.582360
C    -0.566553     3.419750     1.060115
O     1.033775    -3.009276     0.364988
H    -1.539085     0.706840     2.927904
H    -2.752171    -0.610371     4.623756
H    -3.035207    -3.062194     4.339853
H    -2.045689    -4.200894     2.364359
H    -3.771228    -0.157780     0.830338
H    -5.801993     1.245805     0.438731
H    -5.562375     3.325922    -0.952758
H    -3.329222     3.900490    -1.913619
H    -0.889925     0.348468    -3.066695
H    -1.756162    -1.171301    -4.810410
H    -2.143153    -3.573007    -4.300785
H    -1.604667    -4.459216    -2.041031
H     1.775767     2.662666    -1.332358
H     2.814783     4.711700    -0.375979
H    -0.461053     5.092749     2.394694
H    -1.510560     3.053950     1.450854
H     1.702049     5.927870     1.488688
N    -2.538277     1.033283    -0.326359
O     1.964344    -0.150814     0.819745
C     2.678073    -0.023108    -0.238590
O     2.173220     0.250692    -1.348801
C     4.158774    -0.205332    -0.097517
C     4.719629    -0.540466     1.138990
C     4.986312    -0.033208    -1.211439
C     6.097920    -0.702397     1.259175
H     4.072381    -0.673910     1.999456
C     6.364322    -0.194005    -1.089662
H     4.542504     0.226443    -2.167157
C     6.921262    -0.528694     0.145730
H     6.529954    -0.963856     2.220529
H     7.003783    -0.058853    -1.956835
H     7.995918    -0.654865     0.240497
60
TS-5atom-Bz-CO-N-bound_d                         Eopt  -2199.615915
O     3.547181    -3.436452    -0.569412
S     2.372385    -2.560790    -0.488282
C     2.624396    -1.197711    -1.631121
C     1.734818    -0.117926    -1.697410
C     1.928553     0.842249    -2.686987
C     2.977729     0.716769    -3.601618
C     3.853354    -0.360644    -3.520212
C     3.680969    -1.326179    -2.528876
Bi     0.227244     0.348775    -0.076852
O     0.152300     3.069251    -1.082174
C    -1.062930     2.813207    -1.441731
C    -2.616285     1.167260    -2.052659
C    -3.638939     2.086943    -2.154126
C    -3.358801     3.433003    -1.851987
C    -2.084379     3.798846    -1.477596
C     1.380168    -0.874103     1.483031
C     1.309775    -0.451245     2.811252
C     2.131979    -1.019506     3.787419
C     3.052332    -2.005658     3.442699
C     3.148458    -2.437562     2.120849
C     2.309748    -1.869281     1.164449
C     0.407025     2.572912     0.938612
C     1.729257     2.863319     1.225139
C     1.979893     3.572297     2.402981
C     0.928456     3.978800     3.224810
C    -0.388975     3.677837     2.875734
C    -0.671492     2.960578     1.710174
O     1.052624    -3.131222    -0.782989
H     1.271847     1.706526    -2.738699
H     3.110339     1.470573    -4.371608
H     4.673648    -0.456277    -4.224226
H     4.356177    -2.172018    -2.455709
H    -2.782487     0.112369    -2.251907
H    -4.629796     1.771087    -2.460501
H    -4.148225     4.177544    -1.901747
H    -1.832913     4.818903    -1.207279
H     0.614999     0.334672     3.097437
H     2.056705    -0.681513     4.816548
H     3.698548    -2.441401     4.197879
H     3.860431    -3.205564     1.837613
H     2.539163     2.558224     0.569705
H     3.006827     3.810527     2.663790
H    -1.211833     3.991070     3.511545
H    -1.691649     2.708725     1.437884
H     1.134727     4.533955     4.134273
N    -1.353612     1.512799    -1.724356
O    -1.296981    -1.241456    -0.466821
C    -2.189608    -1.036741     0.449471
O    -2.048371    -0.143472     1.304084
C    -3.393136    -1.916420     0.420326
C    -3.516354    -2.922829    -0.543335
C    -4.406228    -1.723005     1.364777
C    -4.649623    -3.731606    -0.560045
H    -2.726420    -3.067294    -1.272719
C    -5.537807    -2.533409     1.344866
H    -4.300920    -0.939092     2.107705
C    -5.659942    -3.537588     0.382962
H    -4.744601    -4.513077    -1.307721
H    -6.324005    -2.382609     2.078280
H    -6.543175    -4.169458     0.368594
60
TS-5atom-Bz-CO-N-bound_e                         Eopt  -2199.620985
O    -1.727487    -4.524975    -0.212036
S    -1.732125    -3.068246    -0.040707
C    -1.185384    -2.340238    -1.587151
C    -0.817675    -0.996137    -1.690049
C    -0.567762    -0.478394    -2.961461
C    -0.691100    -1.281026    -4.096601
C    -1.043127    -2.622179    -3.970417
C    -1.292763    -3.160522    -2.710493
Bi    -0.286071     0.321144     0.069446
O    -1.418430     2.230792     1.724786
C    -2.580047     1.932658     1.239546
C    -3.773104     0.480668    -0.177519
C    -4.934149     1.213439    -0.038478
C    -4.906930     2.357596     0.777468
C    -3.736183     2.731959     1.405176
C    -0.148908    -1.365884     1.556693
C     0.562238    -1.136838     2.732385
C     0.854113    -2.189260     3.602055
C     0.460598    -3.485738     3.288637
C    -0.258992    -3.731017     2.121370
C    -0.568379    -2.670429     1.270373
C    -0.222210     2.866566     0.056960
C    -1.013539     3.373739    -0.948324
C    -0.598273     4.596210    -1.489390
C     0.540835     5.238453    -1.006386
C     1.282852     4.666228     0.026842
C     0.901866     3.444924     0.594437
O    -3.002449    -2.425099     0.322310
H    -0.263497     0.558814    -3.076226
H    -0.500004    -0.857738    -5.077950
H    -1.125363    -3.253843    -4.848905
H    -1.571204    -4.203066    -2.600521
H    -3.726757    -0.412321    -0.791086
H    -5.838605     0.903522    -0.548932
H    -5.803995     2.957490     0.901224
H    -3.670127     3.626167     2.015038
H     0.913062    -0.138180     2.968246
H     1.403118    -1.990234     4.517202
H     0.702741    -4.310140     3.951319
H    -0.587594    -4.735512     1.877925
H    -1.899132     2.868231    -1.320323
H    -1.180558     5.031336    -2.296004
H     2.165881     5.165529     0.414409
H     1.466167     2.982662     1.394036
H     0.848777     6.187370    -1.433228
N    -2.638657     0.812741     0.467016
O     1.898061    -0.195308    -0.668963
C     2.723773     0.254160     0.208661
C     4.184129     0.031380    -0.062583
O     2.356352     0.844836     1.241241
C     5.135878     0.500069     0.848295
C     4.601704    -0.638618    -1.217001
C     6.493210     0.301295     0.607198
H     4.803518     1.018899     1.741730
C     5.959516    -0.837871    -1.457133
H     3.859540    -1.000700    -1.920816
C     6.906431    -0.368102    -0.545877
H     7.228493     0.667856     1.317343
H     6.279102    -1.359378    -2.354480
H     7.964884    -0.523503    -0.733910
60
TS-5atom-Bz-CO-N-bound_f                         Eopt  -2199.619767
O     4.778616    -1.657273     0.144845
S     3.477235    -0.973762     0.144704
C     2.565681    -1.433768     1.606214
C     1.295772    -0.878913     1.796823
C     0.608786    -1.219544     2.963214
C     1.193030    -2.066304     3.907821
C     2.458516    -2.601678     3.695007
C     3.160146    -2.293304     2.523176
Bi     0.220768     0.246995     0.116443
O     0.792958     2.819908     0.990342
C     0.996996     3.161861    -0.242723
C     1.282363     2.366877    -2.438437
C     1.301022     3.648615    -2.953972
C     1.136118     4.724643    -2.068576
C     0.966222     4.496082    -0.713529
C     1.209187    -1.113614    -1.429362
C     0.510360    -1.543506    -2.562594
C     1.112698    -2.428677    -3.458889
C     2.403080    -2.901164    -3.233673
C     3.110260    -2.478651    -2.111189
C     2.509661    -1.588525    -1.234456
C    -1.123932     2.022727     1.179602
C    -1.290945     1.913372     2.548743
C    -2.500167     2.382380     3.069504
C    -3.455396     2.965323     2.243606
C    -3.215134     3.080767     0.870661
C    -2.027433     2.606072     0.309339
O     3.436333     0.490486     0.068730
H    -0.394119    -0.844959     3.141425
H     0.647361    -2.313097     4.810160
H     2.905052    -3.267791     4.424016
H     4.146142    -2.705408     2.336221
H     1.388076     1.483037    -3.063692
H     1.440396     3.808496    -4.020823
H     1.133306     5.744060    -2.451840
H     0.800885     5.304643    -0.008168
H    -0.497989    -1.189705    -2.748003
H     0.562918    -2.751897    -4.337000
H     2.862164    -3.595430    -3.932827
H     4.118150    -2.832966    -1.922409
H    -0.520808     1.489891     3.182472
H    -2.670006     2.303647     4.140862
H    -3.957828     3.541856     0.222583
H    -1.845096     2.677835    -0.753246
H    -4.383266     3.339807     2.664857
N     1.158278     2.139972    -1.114180
O    -1.513151    -1.326507     0.398274
C    -2.304799    -0.953862    -0.531672
C    -3.648522    -1.608116    -0.637412
O    -1.973933    -0.054841    -1.352417
C    -4.020518    -2.614344     0.264055
C    -4.542841    -1.198719    -1.634050
C    -5.270771    -3.211715     0.162089
H    -3.319150    -2.926078     1.036782
C    -5.793474    -1.798058    -1.728186
H    -4.245687    -0.416850    -2.322182
C    -6.161592    -2.801369    -0.833425
H    -5.559763    -3.992386     0.864086
H    -6.490291    -1.477738    -2.502502
H    -7.140683    -3.262648    -0.905957
60
TS-5atom-Bz-CO-N-bound_g                         Eopt  -2199.610891
O    -1.442381     1.249003    -2.195917
S    -2.500050     1.921123    -1.404380
C    -3.424922     0.592877    -0.668783
C    -2.671683    -0.462056    -0.148253
C    -3.369261    -1.542602     0.379345
C    -4.770777    -1.556404     0.373072
C    -5.490029    -0.485055    -0.154584
C    -4.816003     0.613945    -0.679131
Bi    -0.351166    -0.229297    -0.051901
O    -0.573165    -3.042754     0.464139
C    -0.254336    -2.646115     1.660503
C    -0.004003    -0.844497     3.166558
C     0.339562    -1.681257     4.195154
C     0.411345    -3.069055     3.937437
C     0.137953    -3.553073     2.677478
O     1.970946     0.142672     0.713213
C     2.447500     0.687378    -0.342700
C     3.881552     1.137463    -0.288532
C     4.198728     2.375578     0.273151
C     5.526677     2.796482     0.327075
C     6.541426     1.977021    -0.174109
C     6.218839     0.736621    -0.737496
C     4.891139     0.311933    -0.794192
O     1.783811     0.874873    -1.383078
C    -0.617415     1.954272     0.572322
C     0.135334     2.549752     1.573588
C    -0.141533     3.873043     1.945011
C    -1.166585     4.582907     1.332358
C    -1.922611     3.995232     0.321015
C    -1.631865     2.686606    -0.048496
C     0.505346    -2.311738    -1.027094
C     1.855700    -2.583990    -0.815572
C     2.561569    -3.213738    -1.847126
C     1.923522    -3.565485    -3.038739
C     0.573053    -3.276060    -3.199718
C    -0.164125    -2.656107    -2.187596
O    -3.383706     2.897601    -2.040342
H    -2.829430    -2.388667     0.798759
H    -5.300875    -2.411174     0.783468
H    -6.574873    -0.505294    -0.152242
H    -5.355987     1.457356    -1.100400
H    -0.053109     0.234660     3.290969
H     0.559868    -1.277693     5.177543
H     0.696681    -3.751977     4.734788
H     0.202474    -4.605957     2.430631
H     3.408129     3.013924     0.669944
H     7.573840     2.304477    -0.132977
H     7.005352     0.095487    -1.131268
H     4.642494    -0.652574    -1.232303
H     0.939435     2.004706     2.053895
H     0.447184     4.347006     2.723713
H    -1.367370     5.607487     1.627195
H    -2.713204     4.551128    -0.176103
H     2.340748    -2.314969     0.110555
H     3.617500    -3.431327    -1.706602
H     0.057738    -3.534842    -4.122629
H    -1.219161    -2.441098    -2.327141
H     2.485283    -4.053239    -3.828543
H     5.769794     3.763866     0.763828
N    -0.321940    -1.318865     1.938143
60
TS-5atom-Bz-CO-N-bound_h                         Eopt  -2199.620984
O    -1.644675    -4.552278     0.257173
S    -1.674042    -3.097718     0.071007
C    -0.514519    -2.692969    -1.241612
C    -0.120632    -1.383844    -1.543308
C     0.587603    -1.154972    -2.720686
C     0.901888    -2.212014    -3.576948
C     0.534081    -3.512192    -3.248147
C    -0.182551    -3.757460    -2.079050
Bi    -0.292392     0.316860    -0.074681
O    -1.424605     2.216110    -1.737436
C    -2.591037     1.898336    -1.276177
C    -3.790030     0.424656     0.112880
C    -4.958849     1.140800    -0.047051
C    -4.932649     2.287578    -0.859117
C    -3.755237     2.680979    -1.462347
C    -0.806383    -0.990879     1.697720
C    -0.568661    -0.453569     2.963371
C    -0.676199    -1.245690     4.107539
C    -0.999536    -2.595378     3.996492
C    -1.236210    -3.153366     2.742571
C    -1.144930    -2.343600     1.610332
C    -0.276185     2.860630    -0.043247
C     0.852262     3.461358    -0.546277
C     1.199560     4.683103     0.041676
C     0.422551     5.234368     1.060442
C    -0.718490     4.570321     1.508412
C    -1.100766     3.346840     0.945978
O    -2.954134    -2.479752    -0.301728
H     0.918650    -0.152408    -2.968272
H     1.448231    -2.013275    -4.493741
H     0.793715    -4.339648    -3.900321
H    -0.491951    -4.765088    -1.823504
H    -3.742909    -0.469784     0.724185
H    -5.868474     0.815743     0.444445
H    -5.835906     2.874434    -0.999256
H    -3.690140     3.577949    -2.068251
H    -0.285759     0.590880     3.066628
H    -0.495075    -0.807246     5.084122
H    -1.069340    -3.218452     4.882161
H    -1.492568    -4.202713     2.644145
H     1.444192     3.014413    -1.334779
H     2.084668     5.199216    -0.318197
H    -1.327913     4.989239     2.303490
H    -1.987707     2.823705     1.289907
H     0.704642     6.183906     1.503499
N    -2.647930     0.775035    -0.508171
O     1.900031    -0.153841     0.671334
C     2.714375     0.300877    -0.214052
C     4.178999     0.096702     0.047456
O     2.332368     0.881455    -1.247484
C     5.118618     0.575523    -0.870729
C     4.612458    -0.567486     1.199374
C     6.479830     0.392300    -0.639414
H     4.773833     1.089699    -1.762146
C     5.974138    -0.751200     1.429657
H     3.879525    -0.937497     1.908718
C     6.908956    -0.271549     0.511065
H     7.205741     0.766435    -1.355225
H     6.306203    -1.268395     2.324961
H     7.970435    -0.415020     0.691384
60
TS-5atom-Bz-CO-N-bound_i                         Eopt  -2199.619512
O    -1.238461    -4.576566     0.438686
S    -1.373782    -3.122069     0.309120
C    -0.638853    -2.642397    -1.256787
C    -0.431133    -1.303813    -1.599329
C     0.013036    -1.000794    -2.883450
C     0.241847    -2.021299    -3.809592
C     0.047486    -3.350925    -3.448700
C    -0.395742    -3.669156    -2.165781
Bi    -0.451078     0.359193    -0.077689
O    -2.086435     2.070411     1.426618
C    -3.068066     1.672130     0.685393
C    -3.783586     0.089439    -0.907817
C    -5.013071     0.699465    -1.038545
C    -5.267804     1.857716    -0.281371
C    -4.300384     2.359870     0.563938
C    -0.217624    -0.986338     1.699963
C     0.378243    -0.453232     2.839934
C     0.737128    -1.282772     3.904477
C     0.519056    -2.654674     3.827207
C    -0.077512    -3.203481     2.693164
C    -0.445965    -2.363871     1.645013
C    -0.558705     2.859747     0.210546
C    -1.100392     3.532716    -0.862616
C    -0.588207     4.810028    -1.113189
C     0.409064     5.349569    -0.301309
C     0.905216     4.615995     0.776340
C     0.415914     3.337000     1.059921
O    -2.724007    -2.544939     0.344894
H     0.196931     0.031003    -3.170414
H     0.583589    -1.772002    -4.809417
H     0.237641    -4.146453    -4.161721
H    -0.554221    -4.702280    -1.875432
H    -3.519106    -0.802681    -1.466316
H    -5.757871     0.287871    -1.709739
H    -6.223403     2.365702    -0.373597
H    -4.452226     3.265713     1.140571
H     0.578294     0.612589     2.905958
H     1.197131    -0.852080     4.788424
H     0.808116    -3.303502     4.647529
H    -0.259536    -4.270616     2.624960
H    -1.877192     3.104204    -1.487865
H    -0.981036     5.372778    -1.954752
H     1.677780     5.030912     1.416955
H     0.791221     2.764366     1.899098
H     0.797848     6.341569    -0.506937
N    -2.849947     0.548405    -0.052137
O     1.848338     0.634066    -0.240218
C     2.697083    -0.343011    -0.178581
C     4.146107     0.079191    -0.232819
O     2.396759    -1.535844    -0.080689
C     5.147628    -0.895934    -0.200019
C     4.502615     1.429499    -0.310815
C     6.490268    -0.527130    -0.246647
H     4.863180    -1.941654    -0.138002
C     5.845646     1.799082    -0.357016
H     3.723204     2.184180    -0.334522
C     6.841256     0.821640    -0.325143
H     7.262745    -1.290257    -0.221299
H     6.115747     2.849364    -0.417453
H     7.887901     1.109976    -0.361383
60
TS-Bz-N-to-O_a                                   Eopt  -2199.657129
O    -2.680720    -3.955543     0.159983
S    -2.217163    -2.567073     0.177355
C    -1.262748    -2.272211    -1.309653
C    -0.622389    -1.049079    -1.533614
C    -0.054872    -0.789521    -2.773864
C    -0.122354    -1.756850    -3.780045
C    -0.733968    -2.983799    -3.542953
C    -1.311759    -3.247306    -2.302746
Bi    -0.368308     0.386774     0.166422
O    -2.258185     1.285000     1.408729
C    -2.928475     1.687590     0.389638
C    -2.910672     1.789065    -1.971350
C    -4.140657     2.411715    -2.007037
C    -4.776419     2.687250    -0.779425
C    -4.188741     2.338379     0.418798
O     2.226468     0.900602    -1.617847
C     2.614843     0.114629    -0.740698
C     4.065179    -0.279327    -0.654835
C     4.973186     0.217755    -1.594683
C     6.318950    -0.135166    -1.525098
C     6.765646    -0.986972    -0.513417
C     5.863143    -1.484804     0.427539
C     4.516860    -1.132289     0.357351
O     1.840960    -0.408686     0.148884
C    -0.460537    -1.144887     1.786411
C     0.274014    -0.965177     2.953244
C     0.338221    -1.991271     3.898250
C    -0.310700    -3.202384     3.671879
C    -1.048239    -3.393088     2.505500
C    -1.122449    -2.357129     1.577208
C     0.546287     2.370934     0.568645
C    -0.006897     3.512505     0.006931
C     0.575668     4.744374     0.311438
C     1.674957     4.811967     1.165943
C     2.205692     3.647505     1.719723
C     1.644519     2.405502     1.420008
O    -3.205516    -1.483494     0.243498
H     0.460360     0.146738    -2.955360
H     0.318152    -1.545720    -4.749487
H    -0.771693    -3.737546    -4.322513
H    -1.807461    -4.192642    -2.109261
H    -2.353725     1.544098    -2.871516
H    -4.596803     2.677013    -2.953378
H    -5.744732     3.179895    -0.775889
H    -4.663706     2.538818     1.372565
H     4.615095     0.880065    -2.376504
H     7.815005    -1.262128    -0.458517
H     6.208563    -2.147314     1.215757
H     3.808478    -1.515059     1.084767
H     0.804191    -0.034720     3.133441
H     0.906860    -1.841129     4.810665
H    -0.248805    -4.001507     4.403228
H    -1.566587    -4.327874     2.320409
H    -0.862384     3.466485    -0.657982
H     0.163601     5.648513    -0.125953
H     3.061623     3.696254     2.385837
H     2.071805     1.500029     1.836860
H     2.120778     5.773970     1.399233
H     7.019422     0.253708    -2.258324
N    -2.335668     1.451492    -0.805615
60
TS-Bz-N-to-O_b                                   Eopt  -2199.653219
O    -3.613018    -3.255641     0.154041
S    -2.759877    -2.065085     0.131113
C    -1.603972    -2.214529    -1.227105
C    -0.638450    -1.228584    -1.475255
C     0.116048    -1.297181    -2.637261
C    -0.081583    -2.351933    -3.534072
C    -1.014991    -3.344828    -3.265880
C    -1.787052    -3.277778    -2.106684
Bi    -0.255635     0.328844     0.118246
O    -2.124782     1.700858     1.196987
C    -2.518218     2.155304     0.074473
C    -2.159880     2.033039    -2.271885
C    -3.187781     2.911968    -2.532574
C    -3.897374     3.440654    -1.431813
C    -3.575421     3.084983    -0.140496
O     2.213169     0.454069    -1.439588
C     2.633491    -0.258557    -0.504862
C     4.073195    -0.678435    -0.456959
C     4.974838    -0.162449    -1.392499
C     6.314353    -0.545491    -1.356120
C     6.756009    -1.450893    -0.388820
C     5.857310    -1.969117     0.543825
C     4.518555    -1.582006     0.511918
O     1.875792    -0.659251     0.450403
C    -0.782474    -1.073286     1.789481
C    -0.020672    -1.092463     2.953390
C    -0.276101    -2.045990     3.941617
C    -1.272517    -3.001506     3.760869
C    -2.020294    -3.015270     2.587457
C    -1.771786    -2.046488     1.618592
C     0.778205     2.236165     0.660286
C     0.765283     2.621135     1.996573
C     1.368635     3.832698     2.338966
C     1.946446     4.634592     1.354912
C     1.926170     4.230742     0.019881
C     1.338079     3.015864    -0.341549
O    -3.378544    -0.744587    -0.012491
H     0.868256    -0.545999    -2.844642
H     0.512245    -2.391521    -4.442887
H    -1.156054    -4.169307    -3.957211
H    -2.535464    -4.033510    -1.890794
H    -1.561857     1.581517    -3.058042
H    -3.438819     3.181395    -3.551274
H    -4.711809     4.138314    -1.605650
H    -4.115469     3.475528     0.714411
H     4.620768     0.538115    -2.141278
H     7.799796    -1.750846    -0.363487
H     6.198835    -2.673691     1.295528
H     3.813180    -1.978642     1.235117
H     0.785908    -0.381090     3.097500
H     0.319571    -2.043983     4.849648
H    -1.462093    -3.745024     4.527671
H    -2.786087    -3.764566     2.420033
H     0.293120     2.017640     2.762962
H     1.374530     4.147847     3.377911
H     2.368872     4.856504    -0.749498
H     1.332630     2.696783    -1.375860
H     2.408716     5.577936     1.627962
H     7.013522    -0.140533    -2.082548
N    -1.842259     1.689810    -1.011865
60
TS-Bz-N-to-O_c                                   Eopt  -2199.653767
O    -3.769160    -3.212178     0.156305
S    -3.072025    -1.923617     0.088105
C    -1.823118    -2.055799    -1.195307
C    -0.842061    -1.084649    -1.425058
C    -0.087298    -1.144995    -2.590400
C    -0.290911    -2.177378    -3.507653
C    -1.238290    -3.163053    -3.255334
C    -2.014510    -3.099054    -2.101366
Bi    -0.267150     0.428053     0.147935
O    -2.290000     2.001918     0.031664
C    -1.859318     2.512326    -1.059327
C    -0.050159     2.506362    -2.597357
C    -0.626834     3.494811    -3.361783
C    -1.879168     4.001606    -2.954138
C    -2.501155     3.527831    -1.820225
O     2.045293     0.299922    -1.079201
C     2.333321    -0.665962    -0.332110
C     3.665988    -1.328604    -0.416168
C     3.975453    -2.403369     0.423710
C     5.224631    -3.012943     0.340336
C     6.166652    -2.550873    -0.580051
C     5.859527    -1.478182    -1.418835
C     4.611318    -0.867076    -1.337724
O     1.488978    -1.099722     0.530096
C    -1.339518    -0.628765     1.849534
C    -0.895818    -0.373716     3.144870
C    -1.365674    -1.126769     4.223365
C    -2.271314    -2.161681     4.013787
C    -2.730980    -2.431581     2.726739
C    -2.267446    -1.658919     1.663218
C     0.933895     1.955386     1.278260
C     0.595519     3.297571     1.159955
C     1.335280     4.240727     1.876585
C     2.388100     3.835644     2.694707
C     2.705600     2.482708     2.805089
C     1.975468     1.527834     2.095894
O    -3.856997    -0.723738    -0.218481
H     0.679191    -0.404733    -2.786441
H     0.305430    -2.208432    -4.414019
H    -1.387241    -3.976474    -3.957630
H    -2.776530    -3.845795    -1.906754
H     0.911354     2.064558    -2.839673
H    -0.126724     3.864891    -4.248696
H    -2.358690     4.780373    -3.540512
H    -3.458176     3.911606    -1.485344
H     3.237120    -2.755686     1.136413
H     7.140738    -3.026954    -0.643769
H     6.592771    -1.118354    -2.134162
H     4.361669    -0.031791    -1.983903
H    -0.173721     0.416169     3.332256
H    -1.012914    -0.904796     5.225782
H    -2.627973    -2.757944     4.847247
H    -3.445832    -3.227823     2.549907
H    -0.219668     3.633341     0.529679
H     1.081364     5.292658     1.788394
H     3.521802     2.160167     3.444352
H     2.224647     0.476777     2.194205
H     2.959968     4.574199     3.248114
H     5.463804    -3.847467     0.992381
N    -0.662082     2.033542    -1.494073
